# Supplementary material for: Biological and genomic characterization of three psychrophilic Y. enterocolitica phages
Source: Front Microbiol. 2024 Jul 11;15:1423610. doi: 10.3389/fmicb.2024.1423610 (PMC11269248; doi:10.3389/fmicb.2024.1423610)
Supplement: Supplementary Table 1 — ORF analysis of vB_YenM_788, vB_YenM_P8 and vB_YenM_744. [file Data_Sheet_1.xlsx]

## Sheet: vB_YenM_P778
DNA element	Start	Stop	Strand	Predicted function	Best match (NCBI blastp)	Accession no.	E-value	Nucleotide sequence (%)	Nucleotide sequence	Amino acid sequence
ORF001	585	94	-	Unknown	hypothetical protein [Herbiconiux daphne]	MCS5737124	1.27534e-20	41	atgagagatgaagaaatcggtaaaccaatggagagaaaatttgtaaaacaatttggtggaaagttaattaacaaccttacactccagtatcttgacattgatgcacttagagatgatgtcacatggtctattaaagaccagacaagagcctctaaaatctctggcaacctatcttttgagttggaactcattgatgagcgttcaggtgagattatggctggcaactatgctgcatgtcgtgcagataagtatgcaattgcttgccactggtgtaatgatgattactggttcattgctgatgtgagcacagtaaaagacttcgtaggtttaggtgaaaaagactggacaaagaaaggtctaaccgcgtatactcgttcagataacgtaggtcgtaagttc…	MRDEEIGKPMERKFVKQFGGKLINNLTLQYLDIDALRDDVTWSIKDQTRASKISGNLSFELELIDERSGEIMAGNYAACRADKYAIACHWCNDDYWFIADVSTVKDFVGLGEKDWTKKGLTAYTRSDNVGRKFTQATNILVPIKALITAKIGHIKKVKCYVRA
ORF002	1820	645	-	Unknown	no significant homology				atgaacttcgaagtaaacaaaatgtacacgtctaaccttggtggtttgttcacgtgcactaacactgccaagcatcatgtatttaaaatccttgagatgccacatgaagagatggagctttcaatggaggtttccattgacacttaccttgctggtcaccagattgtcgttagtgcagatggcaaacacacgtactctaacctgcaaattaaagaaattgagagaactaatatgaaacttgaacttaataaaatttatacatctaaccttggtggtttgttcaaagtgacacgcttgttagatttgagccgtgacaattgtgactatgactacattggcacttgtcagatgatggagaagccaactgaacagatggtgttgagtcctgactgtgcatca…	MNFEVNKMYTSNLGGLFTCTNTAKHHVFKILEMPHEEMELSMEVSIDTYLAGHQIVVSADGKHTYSNLQIKEIERTNMKLELNKIYTSNLGGLFKVTRLLDLSRDNCDYDYIGTCQMMEKPTEQMVLSPDCASSGYIVGDFLSINRQGKHEYSNVKLQEVTEEAEPMTTQDSPLSEEIKLGDVYTSNFGGRFMVHTLAPHGGVSKMKVLEQIPRTASLSGFTNYGVGDFMHVNPKTMFHDHSNVKFIRSNIGQSYQSLATDVQYWKSRALKAEEEHQKCGKLYDEYVEQQKEVILDLQTELDEQQHLTDVATDTVEVLEQLVTKTAQALKDRNIELGAARMQILFKEIRERKSSKPTQIYSSGLTGDLLSQVLLNAVQQAATCKAEPLSKH
ORF003	2086	1817	-	Unknown	no significant homology				atgcaactacaacaagtagcggtaatgagagccatcaccaagcaagtcgtcagtgtcgcagcagacaacctacgagccttggtcactgataaagttaatgaagctgcaagtaaaggcttagacactgttaccttttcagccccaagaagcgcaaactcatcaacagtgaaaactattcttgcagaggttaaagagttgggttacagtgtgtcgtgcattacagacagggatgctgataaaacaatcactatacgctgggagtcactatga	MQLQQVAVMRAITKQVVSVAADNLRALVTDKVNEAASKGLDTVTFSAPRSANSSTVKTILAEVKELGYSVSCITDRDADKTITIRWESL
ORF004	2808	2143	-	Tellurite resistance protein terD	hypothetical protein Arno162_51 [Pectobacterium phage Arno162]	AZV02091	6.0054e-73	56	atgtcaattatcctgagcaaaggcacacagaccacaatcaaatcagcaacaggtaccccagtaatgaacctgacagttggtgcacaatggggcatgattaacaagatgggtttaccagaagttaagaatggtttcctgagcaagttgctgaacaaagcgtctgaagtgactggtcagttggaagcagtagaccttgacctctccattatcatgtatgatgcaaacaaacgtaaagttggtgagtgtgcattctacagtaaaaatgctctgaatggtgcagtgttacattcaggtgatgaccgctctggtgatgcatctgatgacctactggacaatgaacgtatccagtttaaaggtttagaagttgctaagacttctgtacagacagcggtggttgtc…	MSIILSKGTQTTIKSATGTPVMNLTVGAQWGMINKMGLPEVKNGFLSKLLNKASEVTGQLEAVDLDLSIIMYDANKRKVGECAFYSKNALNGAVLHSGDDRSGDASDDLLDNERIQFKGLEVAKTSVQTAVVVLNSFSHQKFDEIPFIRLAIYDGLYSLSEKAPRLMEFDLTNDKSFVGAEAVVLARLDKTNSGWAVTAIADAGRESSIAALDSLIQSKYL
ORF005	3467	2886	-	Tellurium resistance protein TerD-like	hypothetical protein Arno162_53 [Pectobacterium phage Arno162]	AZV02093	1.42205e-86	65	atgactattcaactttctaaaggctcttcaatcaacctgaccaaatctgttgcttcattgactaaatttgtgtttggtctatcttgggatgctaactctgaccttgatgccgtagccatcatcactgattcctctggtaagattctgaatcctgatgaagcacacattgcttactatggtaactgtactggtaacacattcaacgcagtagcaaaccctgttaaaggtatcacccactcaggtgatgcacgtgatggtgctgctgagggtgatgatgagacaatctcaattgacaccactctggttgatgcacgctttgaaaagattatcattgctgttaccagttactctgatggtgaaccacagccattctgtgcaagtgttcatccaaaagcaaaa…	MTIQLSKGSSINLTKSVASLTKFVFGLSWDANSDLDAVAIITDSSGKILNPDEAHIAYYGNCTGNTFNAVANPVKGITHSGDARDGAAEGDDETISIDTTLVDARFEKIIIAVTSYSDGEPQPFCASVHPKAKLYDQNGKVLFEVALDESAAFSTCVELVELTKVNGEWSAKNVSNPLGSAPNGLADLLAAHK
ORF006	4514	3600	-	Tellurium resistance protein TerC	hypothetical protein [Pectobacterium phage Wc4]	QFP93890	9.70324e-160	75	atgttatttggattatctcatgatatgttgttggcactggtgttatcagtcatgttaattgcgtcactctcagtggacttcatcttccacaaaggtgatgacatgaagtcagcaacaatctggtcagtgttctgggtaggttgtggtattctcgttggtggtttcgtttatcttatctttggtgcagatggtgctagtcagtattttgctggttatgctcttgagaaagcactgagtatggataacttgattgtgttcatggcaatcttcagttactttggcattaatgaccagaagcgacagcataagattttactttggggtattgcaggtgcgattgtcttccgaggaatctttgtagcatttggtgcaacgctctttaacttgcagcacacactt…	MLFGLSHDMLLALVLSVMLIASLSVDFIFHKGDDMKSATIWSVFWVGCGILVGGFVYLIFGADGASQYFAGYALEKALSMDNLIVFMAIFSYFGINDQKRQHKILLWGIAGAIVFRGIFVAFGATLFNLQHTLNIAGMEVQVHSLVNIAFGLIVGYSAYAMLAKNEADGEVEDYNNKWFNRLARKWFPRAGVMVMCGITIELSDVMFSFDSVPTVIAVTKEPMIVYAAMLSAILGLRALFFVIQSLVEKLWLLEKFVVAILFFVAAKLIAEPFGVHISPLVSVTIVLGLIGAGVITSLLIKPKN
ORF007	4826	4524	-	Unknown	hypothetical protein [Enterobacteriaceae bacterium RIT691]	MRS13495	2.6007e-07	33	atgtctgagtataaatctggaaagctggcattggtcattggtgcgagaacaaaaagaggtagactctatgttggacacacagtaacacttgcacaattcattcgtgagggtgagagtgctgaagtgggtggctacttgttctgcccagaaaaaggttctgcttggattgtacatggtgacttcaagtaccatgagagtaaacgtaaagttgcaatgttcgcaccagagcacttactcatcattgataaccctgatgcgttttctgaagaagaaaacaataaagaactctcacttacacgataa	MSEYKSGKLALVIGARTKRGRLYVGHTVTLAQFIREGESAEVGGYLFCPEKGSAWIVHGDFKYHESKRKVAMFAPEHLLIIDNPDAFSEEENNKELSLTR
ORF008	5137	4841	-	Unknown	hypothetical protein [Pectobacterium phage Wc4]	QFP93888	1.88471e-10	64	atggatgtaagaagtaagatttcactctcaatacatggtcacacattacaaccgtttgactacgaattggtaagtctcagtataaaaggtggaaataaaatggaaaagattgctggtgaaagtttagtgcatgagttgcaagctgctggtttccaaggtggcgtagcagtggcgacaaatgctgaagtggctgctggtgcagcttgtggacaggttgcttttgaaaatctgccaaaggttaatcctgatggcacagagcatcaagtcgttgttgccaacattggcgctggtatgtaa	MDVRSKISLSIHGHTLQPFDYELVSLSIKGGNKMEKIAGESLVHELQAAGFQGGVAVATNAEVAAGAACGQVAFENLPKVNPDGTEHQVVVANIGAGM
ORF009	5422	5150	-	Unknown	hypothetical protein Arno18_58 [Pectobacterium phage Arno18]	AZV02244	1.18927e-07	32	atgacatacagacaacgcatggctatctcagcagtacaggctcgaatgaatatgtggggttggtctgacagactcgttgatggtcacctgtcaaagatttatgacatcatccataaaggttgtcgtaattttgatagtcgtggtttttactctcacaaagacacagaagctgttaatgcgaaactgtgcaaagttcttcgtgagggtggttatgaagtggacagcttctggaataagaaacgtttacagtgggatgtttattttaactggtaa	MTYRQRMAISAVQARMNMWGWSDRLVDGHLSKIYDIIHKGCRNFDSRGFYSHKDTEAVNAKLCKVLREGGYEVDSFWNKKRLQWDVYFNW
ORF010	6299	5424	-	Radical SAM protein	hypothetical protein Arno18_59 [Pectobacterium phage Arno18]	AZV02245	6.00038e-146	69	atgaaaataattgcaaagaaaaacttcacaaatggctttgtagctttactcgaactctctgacggtaaacgcatcgaaactacggcaacgtgtctgccagttagcactgagatgcgtgggactgaccgtacagataactatgcggttgactacaacattcacggtgctgagaactggtcagaaaaagcaatgattggcgtctccactcaaagtggttgtcctgtcaagtgtaagttctgtgcagtaaacgacttaacagaagttcaaggcttccgtaacctgtcttttgatgaaatagttcagcaggttaattgggtgctggcaacagttgagcatgaacacggtgtctgcatggacaatgcacagattttccgtgtgctcttcacacgaatgggtgaa…	MKIIAKKNFTNGFVALLELSDGKRIETTATCLPVSTEMRGTDRTDNYAVDYNIHGAENWSEKAMIGVSTQSGCPVKCKFCAVNDLTEVQGFRNLSFDEIVQQVNWVLATVEHEHGVCMDNAQIFRVLFTRMGEPALNRDSVIKAARFLKEVFPKVRIQISTIGFGKHSQRLVADLAKLQVEFGEQFIELQFSIHSTSINYRQWLQHKGVVANSVIQTWVTDYHNILRHGGVEIKWKVTLNFALTTETPFSIVGLRKQFKPDDVFIKVSPINENVQTEKNDIRGVIFQTNGV
ORF011	6539	6303	-	Unknown	no significant homology				atgagaattgcagagatgctccacacaaactattcactaactcaagagattgcagcagaggttcgtttgggtgtgattaaagccttgcgtcgtggtgagaaagttgttactgttgtcttgccataccgagtcactccacgtcatacacgaatgattggtaatgtgcttggtgtagacttcaagtatgtgcatgacgagaagccaacaacaacaatcactatcaaattagaagactaa	MRIAEMLHTNYSLTQEIAAEVRLGVIKALRRGEKVVTVVLPYRVTPRHTRMIGNVLGVDFKYVHDEKPTTTITIKLED
ORF012	6794	6576	-	Unknown	hypothetical protein [Pectobacterium phage Wc4]	QFP93885	5.08826e-07	40	atgaaaagatatgatgatagctttaccttttggcaggactttcagaatgggactcttgagagcgttcatgtcaaggggaatatacacgaagtcacagttgtagctacaggtgagaaagtatacacgtttgtagatgagactgagaacttcttcccacatggctggcccactgcccatgcagcacaaagagcgcttattcaatactgtaaacaactctga	MKRYDDSFTFWQDFQNGTLESVHVKGNIHEVTVVATGEKVYTFVDETENFFPHGWPTAHAAQRALIQYCKQL
ORF013	6948	6781	-	Unknown	no significant homology				atgaaatatgtattacctacaaccatgatgatattctcaatcttcatgtttatttttacacttgtaacaagcaacaataacgcactggatgctgttaatgcagttatctggatgctgtgtatcttggtttggggtagcgtcataaggagcagacatgaaaagatatga	MKYVLPTTMMIFSIFMFIFTLVTSNNNALDAVNAVIWMLCILVWGSVIRSRHEKI
ORF014	7347	7015	-	O-spanin component	gp100 [Erwinia phage vB_Eam-MM7]	YP_009606768	1.91937e-31	64	atgtcatcacaagcctcaacgaatggaagagtaacaatgttcagacgaatgaaaagattatccgtgaaaagttgcagcctgtattttattctcagtgtgtcactcctgagtatgtcagcctgttcaaccaacaaaccaactcctacaaagccagtggtgcaagccaacctgctacaaaaggaagagactgatggtcagaagcttaaacagctcactggcactgacggactcgccctcacatcaactatggaatattaccgtgacaagtacatggagtgtgccgtatctaaaaatggtcttattgatgtgctcctgcaacaatataatgactaa	MSSQASTNGRVTMFRRMKRLSVKSCSLYFILSVSLLSMSACSTNKPTPTKPVVQANLLQKEETDGQKLKQLTGTDGLALTSTMEYYRDKYMECAVSKNGLIDVLLQQYND
ORF015	8036	7566	-	Phage endolysin	lysozyme [Escherichia phage ECOH1]	URN71097	7.93104e-56	58	atggcccaacttacccaacaaggttacagagcacttaagaagtctgagggattaaagctccaagcatatcaagatggtgctggtgtttggacaattggttatggaacaacaagaatcgatggcaaaccagtgacaaaaggtatgcgcatcactgaagaacgtgctgatgcactatttgcaaaagacctcgaagtattcacctccgcaattaactccgcaattggttcagcaaagacgtcagactaccagtttgatgcttttgtgaatattacctacaacattggtatttcagctatgtctggcagtacgttcatgcgtagacataaagatggtgactacacaggttgtgcacagtccatgttaagctggaacaagattacggtaaaaggtgttaaggtt…	MAQLTQQGYRALKKSEGLKLQAYQDGAGVWTIGYGTTRIDGKPVTKGMRITEERADALFAKDLEVFTSAINSAIGSAKTSDYQFDAFVNITYNIGISAMSGSTFMRRHKDGDYTGCAQSMLSWNKITVKGVKVVSQGLANRRKREADMYLHGVYVL
ORF016	8820	8086	-	Phage head outer capsid protein	hypothetical protein APT65_00009 [Aeromonas phage APT65]	UZV39624	1.55758e-42	57	atggctacaattaaaagatacgcccataaaagtctacaaagttttctgctaaaggttgcagagcacgctgctgctggtgacttctttgacacttcccgttggggtcgtgttgagtttgggaaccgagtgttcagcgcacaacctgcgattgacatgacctcttcaaagacgtttacatacgttccaaagtttgactgtccagaaacaccaacacagctttataagtaccctgcatcacaaactcttggtgattttatcatggacttccagtatgcaattaagactggtgctaaccctgatatcaagacgctggtaattggtggacgtaaactgaagccttacgtgagcatcaatgccatcttcaaggcaacaactgctaaggtgtctgctgtcggtgtg…	MATIKRYAHKSLQSFLLKVAEHAAAGDFFDTSRWGRVEFGNRVFSAQPAIDMTSSKTFTYVPKFDCPETPTQLYKYPASQTLGDFIMDFQYAIKTGANPDIKTLVIGGRKLKPYVSINAIFKATTAKVSAVGVTQYSADGVTFTDTIPTGVLKVDTPVDFYIRTKPESVVAADDGTYDYQFKMVTAGAGGLSLVNDATEQNKAHITGKTPADQVGILFSVNTTVVDAYGTKKVGTALTQTWEAK
ORF017	9380	8823	-	Unknown	hypothetical protein SARAHDANIELLE_86 [Hafnia phage vB_HpaM_SarahDanielle]	QYA57514	6.76559e-24	32	atgctcaactatacccactttgacaatggtgatatgactatccgtacagatagcgcagaaaccttgttaacagaacttgaaaaacagactaatcaaggttacacatacatcccagatacagtgaccatgaagtccacttacagtaatttcctaagaatcaagattaaggtagttactgagactgaaagtctgaacagttaccatgcagattttgtagagtttgatgatggaactgcaaaaatgattgcacgtgacactacaagcttcttcaagctgtttgaatcaaaaattaaagctggttacacctttgtatatgggacagcattcctgactagtggtgcctactcatgccagtttaaagctgttgcacagagaacctctccacttccagatgacgaa…	MLNYTHFDNGDMTIRTDSAETLLTELEKQTNQGYTYIPDTVTMKSTYSNFLRIKIKVVTETESLNSYHADFVEFDDGTAKMIARDTTSFFKLFESKIKAGYTFVYGTAFLTSGAYSCQFKAVAQRTSPLPDDEPVQEPVAEFNLAHALALAEKNDLLEYCDKYGISLDKRKSLDKMKNELQTKVQ
ORF018	9582	9358	-	Unknown	no significant homology				atgtcttgtgttgagattcaatcctcggaagtgattaaaatctacacagtttacaaacaatcatcttttatcaacaataaaagtggcattgataatctcctgagcctctactccagagctaaactgcaagaaaagttaatcatctcccatcaagagtttgacacactcatgtatacaaaatccctccttaaaaggacacttaatgctcaactatacccactttga	MSCVEIQSSEVIKIYTVYKQSSFINNKSGIDNLLSLYSRAKLQEKLIISHQEFDTLMYTKSLLKRTLNAQLYPL
ORF019	9754	9569	-	Unknown	no significant homology				atggaaatcaaacaagaaattaaaggggtaactgatgcgaagcttctgaatcaagctaaccgagataaacgttacccgacacacacaaaacgtatcgaactagaccactacactcccactgagatggaacagtacctgttctttcagaattatgggaaaggaacggcagataatgtcttgtgttga	MEIKQEIKGVTDAKLLNQANRDKRYPTHTKRIELDHYTPTEMEQYLFFQNYGKGTADNVLC
ORF020	10004	10363	+	Unknown	gp012 [Erwinia phage vB_Eam-MM7]	YP_009606680	7.19018e-36	59	atgtcacaattcagaaaaggtcaatcgggaaaccccgcaggacgtccaagaggctcacgtaacaaggcatccctagtcaaggcacagcttatgcttgatgatggcgctgtgaacgcctcacgcttattaaacgccatcttaacaggggatgctaagacccttgatgagtttggaatcaaagatgcatcaagtgtgaccatcaaagcaaagcttgaggctattaaactaatcattactcagacgtctggtgagatgaaagcattggcgcaggaagccaagaaagatgctgctgctccagtacctgctgctgatgccaaaaaaccaacattcaccaacgttgctaaaatttcttcaaaatag	MSQFRKGQSGNPAGRPRGSRNKASLVKAQLMLDDGAVNASRLLNAILTGDAKTLDEFGIKDASSVTIKAKLEAIKLIITQTSGEMKALAQEAKKDAAAPVPAADAKKPTFTNVAKISSK
ORF021	10447	11883	+	RNA-binding protein	DUF2828 family protein [Escherichia coli]	HBB6313386	0	54	atgtcacgacttttcgagacttccaagatgcataatacccacacagagaatggcgcagttgttcatgagtcatctctttcaagtgttgttgacttctacactctggcaggttcttcacgtaaccatgttcagaatgcactgagcgcttttaacaaagctcttgtgcaggataaagatttagctgtgcgcattacactccatgcacgtgatattcgtgctggtatgggtgaacgtaatgtgttccgtaccattcttgccagcttgttatcatctaacaagtttactcaggatgaagttgtccgtatcctgaagaaagtccctgaaatgggacgctgggatgatatgttggtggctttcaatacaccttatgagaacatcatgtttgacatgttcatctca…	MSRLFETSKMHNTHTENGAVVHESSLSSVVDFYTLAGSSRNHVQNALSAFNKALVQDKDLAVRITLHARDIRAGMGERNVFRTILASLLSSNKFTQDEVVRILKKVPEMGRWDDMLVAFNTPYENIMFDMFISALTNDKTAALAAKWLPRRRNGKNKLFVHKFCKHAAITRQQYQKVLADLSRTVEQQICAKEFSAIDYNKIPSVAASRYQKLFEKHDQVRYGMWIEALSKPVEERAAGVKVNAGALYPYDVIRSLNSVNDARVAQAQWDALPDFMSGSTENILCMSDVSGSMTGEVFGNVDALDIGVSLSMYCAERNQGVFKDKVMIYSTNPFFIDLSGGVRERRNQMMKHVEYGSTNFAAAFDKILELAKRHNLAQEDLPTKVLVFSDMQFDSIGGR…
ORF022	11894	12019	+	Unknown	no significant homology				ttgttgacagtatctgctcagtatgagatattgtcatcactgagacgcaataagcaatcggtaaagtgtttaagacacgtatgtaagagggtttttaacaacagtgttactaaccctcagttttaa	MLTVSAQYEILSSLRRNKQSVKCLRHVCKRVFNNSVTNPQF
ORF023	12185	12030	-	Unknown	no significant homology				ttggtacaacactcattcatcatttatattagattttatgtttgttgcggtaatcagtcctatgtccttgacagtcaagacagaagatgtcttttatttcgtgtcgatgtagataactttaacagctttcgtatcagtcgtcaacacttattttga	MVQHSFIIYIRFYVCCGNQSYVLDSQDRRCLLFRVDVDNFNSFRISRQHLF
tRNA	12297	12369	+	tRNA-Pro-TGG					cagtgtgtagtgtagtctggtaacacgtatgctttgggagtatgcatctggggttcaaatccccacacactga
tRNA	12697	12776	+	tRNA-Tyr-GTA					gcgcacatggcagaaatggtcaatgcaggagtctgtaaaactcccccgaaaggttagtggttcgagtccacttgggcgca
ORF024	13023	12829	-	Unknown	no significant homology				gtgcagcgacattgcttctggttttatacagcatggcaactcttacatactgtcgagcaaagcattgatgtctctactcaattattggcggtcagggagggagttgaaccctctatcagtcgcttaacaggcgaacgcatttaccatttatgctacctaaccatgttgttgctggattcaagttttgctttctaa	MQRHCFWFYTAWQLLHTVEQSIDVSTQLLAVREGVEPSISRLTGERIYHLCYLTMLLLDSSFAF
tRNA	12862	12935	+	tRNA-Asn-GTT					ggttaggtagcataaatggtaaatgcgttcgcctgttaagcgactgatagagggttcaactccctccctgaccg
tRNA	13088	13160	+	tRNA-Asp-GTC					ggggctatagttaaagtggatataatacgtgcctgtcacgcacatgtttcgggttcaatccccgatagcctcg
ORF025	13413	13243	-	Unknown	no significant homology				gtggacagtcggagagtcgaactccgaactcctgagtgcaagtcaggtgttttcccatttaaactaaacgcccaaaattgttacaagctggactcaactatactagccaccaaggttaatgggaatcgaacccaacacgtttctatgcagagaaattttagtttttgctga	MDSRRVELRTPECKSGVFPFKLNAQNCYKLDSTILATKVNGNRTQHVSMQRNFSFC
tRNA	13341	13412	+	tRNA-Ala-TGC					gggcgtttagtttaaatgggaaaacacctgacttgcactcaggagttcggagttcgactctccgactgtcca
ORF026	13647	13441	-	Unknown	no significant homology				ttgtgctgtcgcctcgtgttattttctcgtatttctacgctacctttagagcagcaggtggagggaatcgaaccctcgtcttattgtttgcttctaccgaaccccttgtctgtcgagattactatagatactcgctccgacctctgtaaggctactcgcaaacattgtttttaccaacgtaaactacacccgcacaattacttgtga	MCCRLVLFSRISTLPLEQQVEGIEPSSYCLLLPNPLSVEITIDTRSDLCKATRKHCFYQRKLHPHNYL
tRNA	13455	13595	+	tRNA-Arg-GCG					gcgggtgtagtttacgttggtaaaaacaatgtttgcgagtagccttacagaggtcggagcgagtatctatagtaatctcgacagacaaggggttcggtagaagcaaacaataagacgagggttcgattccctccacctgct
ORF027	13982	13860	-	Unknown	no significant homology				atgatacttgttagcggtacacaagactcacttcaaataaaactgtcttacggaatacttcaggctttactgcaattgcaaagggccacgcttccaaatggtcattgcttgttatcatcatga	MILVSGTQDSLQIKLSYGILQALLQLQRATLPNGHCLLSS
tRNA	14107	14178	+	tRNA-Lys-TTT					gcatgtttagcaaaatggctctgcaactgtcttttaaacagtgagatgtgggttcgaatcccacaacatgca
tRNA	14271	14343	+	tRNA-Met-CAT					ggttgtatcgcagaatggctatgcaacgctctcataaggcgtatgaatgtgggttcgactcccattacaacca
tRNA	14510	14583	+	tRNA-Arg-TCT					gcaccattagaacaaacggatagtttagctgtcttctaaacagtaggttacaggttcgaatcctgtatggtgcg
ORF028	14728	14853	+	Unknown	hypothetical protein Arno162_69 [Pectobacterium phage Arno162]	AZV02109	3.69303e-09	67	atggacagaaaacccaataaaagatttgcaatttgttttccatctggtaatatactcttcactacgaatgatgtagggattgcactaaacaggtcagcgttcggatggcttgtgaaagagttgtaa	MDRKPNKRFAICFPSGNILFTTNDVGIALNRSAFGWLVKEL
ORF029	14889	15017	+	Unknown	no significant homology				gtgcgtaggcttccaaaccctactcaaaggggttcgaatcctccgtcctcgcgccaactaaaaagttatatttggggtaggccaagccaactggagatggcatctgtcttgaaaacagacgagtgttaa	MRRLPNPTQRGSNPPSSRQLKSYIWGRPSQLEMASVLKTDEC
tRNA	15068	15139	+	tRNA-Gly-GCC					gcatccaaagtttaaatggtaaaatacctgattgccaatcaggagtagcgggttcaatccccgttggatgct
tRNA	15153	15226	+	tRNA-Gly-TCC					gcgtgtgtagctcagtctggtagagtgtctggcttccaaccagttcgtcgcaggttcgaatcctgtcacccgca
tRNA	15328	15400	+	tRNA-Thr-TGT					gctggcgtagcacaattggtagtgctgctgttttgtaatcagtaggttgagggttcaagtcctttcgccagca
ORF030	15424	15552	+	Unknown	no significant homology				atgaacattgatgatatgggtatcttagaagatgtcgattttgaagcagcactcaaagatgcgaatgataaagtcgctaatcaagaagtcgtagaagacgaaactgagtgtgatggttgtaagatttaa	MNIDDMGILEDVDFEAALKDANDKVANQEVVEDETECDGCKI
tRNA	15557	15628	+	tRNA-Val-TAC					gcttgcttggtatatatggtaacacaccctctttacacgtgggagtacacagttcaagtctgtgagcaagta
tRNA	15638	15711	+	tRNA-Cys-GCA					cgaccgttgtccgaattggctaggaatgcgtctgcaaaacgtaacatatgagggttcaagtcccttacggtcgt
ORF031	15730	16038	+	Unknown	no significant homology				atgagcagaagctacaaagtaagtcgtgatacttttaaaaaggttcctgataaggttcatccttacaagtgtgattgctcttggtgtgtagcctcaaagctacgctatcaaaaactaggcaatgacatgtttaaccttggaatttctgagatgactgaagagatgtttgataagatgcgtaatattgttgaagtaattccagtaacacgcttgacttgggaacaatacttcgctacagttacttcagaaagagattatagtaagcatactatcaaggccctcaagaaattcaatgcgagattggtctaa	MSRSYKVSRDTFKKVPDKVHPYKCDCSWCVASKLRYQKLGNDMFNLGISEMTEEMFDKMRNIVEVIPVTRLTWEQYFATVTSERDYSKHTIKALKKFNARLV
tRNA	16024	16097	+	tRNA-Leu-TAA					gcgagattggtctaattggcaacggcatgaggcttaaaacttcaggtttgtgggttcgagtcccacatctcgta
ORF032	16050	16214	+	Unknown	no significant homology				atgaggcttaaaacttcaggtttgtgggttcgagtcccacatctcgtaccaaacaatgcagggttagttcaaatggatagtaaccaacgtctacgaagcgttatgttgggggttcgaatccctcaccctgtaccagttcccgacaaggaaacaatgtggaattga	MRLKTSGLWVRVPHLVPNNAGLVQMDSNQRLRSVMLGVRIPHPVPVPDKETMWN
tRNA	16107	16181	+	tRNA-Arg-ACG					gcagggttagttcaaatggatagtaaccaacgtctacgaagcgttatgttgggggttcgaatccctcaccctgta
tRNA	16254	16325	+	tRNA-Gln-TTG					gtggggttagcataaaaggtaatgcatcggactttgaatctgagcaaggtggttcgatacctccaccccatg
tRNA	16445	16517	+	tRNA-Gln-CTG					gtcggtgtagcataactggtaatgcaccagcctctgaagctgttgattgtaggttcgagtcctactaccgatg
ORF033	16547	16840	+	Unknown	no significant homology				atgattgacacgaagctaccgataactgacgcacttgaaagagatgtaaacatcggcgacattatcgtatatacgaaaggctcttacaatgacctttcattcggtaaagttacaggctgtacgaaatgctatatcaaattctcagtggtgaagtatgcacctaaaagaaatgtcctctacctgtctgaagagcttatagaaaaggtaaatgcagggcaagcacttgtgtacatgactaaagcagagcagagccaacgtaaactcgaagttgttaagagtcggattcatagctaa	MIDTKLPITDALERDVNIGDIIVYTKGSYNDLSFGKVTGCTKCYIKFSVVKYAPKRNVLYLSEELIEKVNAGQALVYMTKAEQSQRKLEVVKSRIHS
tRNA	16827	16900	+	tRNA-Lys-CTT					ggattcatagctaaattggttaaagcactcgcctcttaagcgagatattctgagttcaagtctcagtgagtcca
ORF034	16972	17715	+	Unknown	hypothetical protein Arno18_73 [Pectobacterium phage Arno18]	AZV02259	1.72485e-79	53	atgtcattacttgagccaacaccacaacaaaaacaaatgtttaccatcatgaatagtggagctggttttgtcaatccactacaagctggttcgtctgacctagacagtaatctaaaaggcgtccctgcacaaggtacaaccttaacaggtcacttagcagatgttacatatggcccaatcctcacaggagctggactcacaactgcacttattacaagtatgaacacaagcgcttctacgggtcttggtggagtttcaacactaacaacgtatggtaataaggctgtagatgagttctctcaacgtatgcgtattgcagaccaatatactaacatctcaaaacgcttcacaggtgttgacccagcttgctctgctcactcaggtgtaatgggtgttgta…	MSLLEPTPQQKQMFTIMNSGAGFVNPLQAGSSDLDSNLKGVPAQGTTLTGHLADVTYGPILTGAGLTTALITSMNTSASTGLGGVSTLTTYGNKAVDEFSQRMRIADQYTNISKRFTGVDPACSAHSGVMGVVKDIGQTAMDAYNTVMDTMSSAITALDDAITKGLDTVAALATQAVTAINAGIAQATAFVNKITTAIADEVSELARQAQASTFAWLSGVLPDWFGDTCKGDITDKVSSPALKAAAS
tRNA	17723	17812	+	tRNA-Ser-GCT					ggaagattaagcctaattggtaaggcagagagttgctaactcttgagtagtcgagaaatcggtgtgcaggttcaagtcctgtatcttcca
ORF035	17765	17878	+	Unknown	no significant homology				ttgagtagtcgagaaatcggtgtgcaggttcaagtcctgtatcttccaccaaataatgatgcccacctctggagaagtctggagagtgggcttttttcgttgacattatattaa	MSSREIGVQVQVLYLPPNNDAHLWRSLESGLFSLTLY
ORF036	18009	18227	+	Unknown	hypothetical protein [Caudoviricetes sp.]	DAN14604	0.00346537	37	atgaccgatgtagtatacaaagaactgtacgaaaccaaaaaacaacttgaaaccgtagagaacacactatccgctgtagtgactgaagttgcacagattacaggattagacctctctacagtaaccctgcaagcgcttctggaaaccttgcgtgctaactatgttaaacctgctgaagcagaagtaaccgaagtagctgctgagattgaccctgcataa	MTDVVYKELYETKKQLETVENTLSAVVTEVAQITGLDLSTVTLQALLETLRANYVKPAEAEVTEVAAEIDPA
ORF037	18242	19843	+	Phage terminase, large subunit	terminase large subunit [Pectobacterium phage Arno18]	AZV02261	0	77	atggatttaacagctattaagcagaagagattagaggacgttaaggctatcattcgtggtgatattaagttgccaaatgatattcgagacgtccttattcgttatgggaaaaaccctgataagctatttccacaacaggttctaactcttctgaagtatgatgcggagcaggtagaacttatcatgaagtgtttgattgataagacatttattgctccacaacctggctctcaagagacattcttgaacacaagcgcagatatcgtcctctacggtggcgctgctggttctggtaagactgctgccttattaatggattctttgcaacacattgaagaccccgattacaaagctgtctacttccgtcgaaacacaacacagttacgtggtggcttatgg…	MDLTAIKQKRLEDVKAIIRGDIKLPNDIRDVLIRYGKNPDKLFPQQVLTLLKYDAEQVELIMKCLIDKTFIAPQPGSQETFLNTSADIVLYGGAAGSGKTAALLMDSLQHIEDPDYKAVYFRRNTTQLRGGLWPAAKKLFGMFGGVPKEQSLEIHFPSGANITFAYMELDKHKDAHQGIEYSAIYWDEFTHYDAAQVQYLMTRMRSGADGDSYMKCSMNPDRDHFVYAWVEPYLDDDGYPDPEKCGRLRYYVMDNNVMVSYWTIDELYENYPLEIPQTYTFIQGTIDDNPILDFIEPKYRGKLENNSPVTVARLRYGNWKARAEGSNYFQRNWCEIVDTVPPNCISVRAWDLAATLPSEVNPNPDWTAGVKMLKCKDDGCYYIAHAERFRDRPSGVEDK…
ORF038	19843	21303	+	Phage portal protein	hypothetical protein Arno162_75 [Pectobacterium phage Arno162]	AZV02115	0	77	atggcaagcgacttcgacgacaacatgccactcccaccttttagacagggtgagattggtactcttgggctacacgttattaatgggcgtatgctacaggaaccaagacgtaatttacgattccctgagtcgatgcaaacatatcagatgatgatgcgtgaccctgcaattgcagcctcattgaacattatcaagatgttcgtaagacgtgttgattgggaatttaaacccccaaaaggtaaagaaaaagatacagcctttgatgaaagagttaaattcttcacatcattaatggatgatatggataacacatggcatgagtttatcaactcagttatgactatgtgtatctatggattctctgtacatgaaaaggtgtacaagacacgcaaagggcgc…	MASDFDDNMPLPPFRQGEIGTLGLHVINGRMLQEPRRNLRFPESMQTYQMMMRDPAIAASLNIIKMFVRRVDWEFKPPKGKEKDTAFDERVKFFTSLMDDMDNTWHEFINSVMTMCIYGFSVHEKVYKTRKGRSGKYPSKFNDGLIGWAKLPIRAQGTLDKWYFDDDYTQMTGVRQNLYRLTSRNLNLEIKDRYRRLPRSKFLLFRYDDDNGSPEGRSPLLNAYVPWKYKVQIEEHEAVGVSRDLVGMPKIGLPPDYLDENAEPEKKAFVEYCKKVINDMIANDRAGIIWPRFIDPETKMDIFEFSLVSRQGAKAYDTDAIIDRYSKQIMMAFMSDVLAMGNSKYGSFSLADNKTSLLAMSVEILLKQIQDVINKDLIPQTYTLNQWTDEEQIQICFTD…
ORF039	21303	22544	+	Unknown	hypothetical protein SARAHDANIELLE_108 [Hafnia phage vB_HpaM_SarahDanielle]	QYA57524	1.59839e-25	42	atggaagatattaagattgaaactggagtgcagcttgctgcctctggttctccagagtttgttgaaacagagattaaaatcttggctggtgaaaatgtactagagtcgggttcacaggtctttaatgtggaactgagtgctggcgcaaatgtagtagtcacagaagcagagcttgaaaacttaacagtttcatctggtgcgattgtagatgcagaacagacgtatgcaatccctgtacgagtgggccaaagagtcctcgttgatggctataatctctcagatagaatcctgaaagtcaacaacccatcgaatgtcaagattgtttctggggctaaatttgcaggggatatcacagtctcagcgggtgaaagagtcagcatgacattcgcccttatgcag…	MEDIKIETGVQLAASGSPEFVETEIKILAGENVLESGSQVFNVELSAGANVVVTEAELENLTVSSGAIVDAEQTYAIPVRVGQRVLVDGYNLSDRILKVNNPSNVKIVSGAKFAGDITVSAGERVSMTFALMQNVRAGARVIVSGIRAGVESVKAGANIILTGGRRVEDTLTISNGSRIDYSTYSDVSVRSGAHVDEYGYKLTPNMGYVLNGANIQMKGNAIFEDALKVFSGASINLRNAYKAADLTVSAGARVYDFRGLEVYYDDLAVKGGVNITMVGKGGEGVTEPVATLCNMYDVSLNNSKPFVQGQFDEIVKIPFDSSANIGVKLYSCDNKRVNVSTTIKFASFHILFDNQEVIYQTARIDPVSNTISITILRGLYQLLERNKVYDMQFRIADLD…
ORF040	22544	22894	+	Phage head protein	hypothetical protein Arno18_78 [Pectobacterium phage Arno18]	AZV02264	5.53835e-26	48	atggctggtactctaaacgaaaccactaaaaataagctgctgacaagtctgaatgtgaagactatcaagctgcactctgatgctgctggtgatggtactgcaaacacagtagctggtgctgaagcgactctgactatgggtactgcaactggtggtgttattgcatcaacaggctctgcaaatatccctgtcacaatcgtttctggtgcaatcactgttaagcagttctctctatgggactcagcatcatctccagtatgtgtagcaactggtgacctaagttcaaaccagacttttagcacaactggtacatatgttgtgaactcactgtcagttgacctaaacaaataa	MAGTLNETTKNKLLTSLNVKTIKLHSDAAGDGTANTVAGAEATLTMGTATGGVIASTGSANIPVTIVSGAITVKQFSLWDSASSPVCVATGDLSSNQTFSTTGTYVVNSLSVDLNK
ORF041	22910	24265	+	Phage capsid assembly protease C	hypothetical protein Arno18_79 [Pectobacterium phage Arno18]	AZV02265	1.55415e-180	62	atgaattttctgcgtatctctgatatgctgttcaaccaacctttgcttgctactgagtcaatggcctctcaagttgccacttacattcaatcgagaatgtttgggaattcttctgaggctgacctagcagtgaacttcaacaaacctgttggtgatgcatctcagtatctgagagtttcccaaggcacagctatcttaccagttatgggttctttaacacatagagcaatgggtatggaagcactgtgtacaggtggaatgagttcatatgcaggtatgacaaaagcatttgatgaagcaattgcagactcaagtgtagaaagaattgtacttcatgtcgattctggtggtggacaagcaactggttgttttgacctagcacatcacattatggctaat…	MNFLRISDMLFNQPLLATESMASQVATYIQSRMFGNSSEADLAVNFNKPVGDASQYLRVSQGTAILPVMGSLTHRAMGMEALCTGGMSSYAGMTKAFDEAIADSSVERIVLHVDSGGGQATGCFDLAHHIMANRGKKPIIAYVDGMACSAAYALACSADEVIASPHADVGSIGVIMVHQEASVALEKAGISTTVIKAGANKGMGSPFAPLSEDAKNTLQDRVDELYSDFVGLVSSARSIDAKDVRSTEASVYNAQASLEKGLIDSIKTPDEFLAYITPNSPSSVAQPIKVRTSMEEQSQETEMSEAEMKELAELRAFKAAQEATQSLSVVVGTVQASADAIGFDSTEAATALLSAGLDNQLSVLFMNVVQNASTKLAEFANQVTALKAEHEVALADVKA…
ORF042	24288	24698	+	Unknown	hypothetical protein Arno162_79 [Pectobacterium phage Arno162]	AZV02119	2.84326e-19	53	atggctctatacacttctaaggcagcaattacacttggtacacgtgggcagttagttgacttcattctggcagagaaagcttctccaaatggttactcacgtaaatcagtagaattgaccgctgaaccaactggtctgaaagtaggtatcttcgttaaagccgatggtacaccaactgctacactgacaacttctaatgctaacactgttgctggtatttcacttgttgaatactcatctgtaactggactatgcactaacggcgaaatctactctacataccttgcacgtgatgctgaagttaagtcttcaatctttgcaatgaatggtattactgatgccgcaatcatcactgcaatcactactcaactggctactctagacattgatgtagttaaa…	MALYTSKAAITLGTRGQLVDFILAEKASPNGYSRKSVELTAEPTGLKVGIFVKADGTPTATLTTSNANTVAGISLVEYSSVTGLCTNGEIYSTYLARDAEVKSSIFAMNGITDAAIITAITTQLATLDIDVVKAGL
ORF043	24709	25827	+	Phage major capsid protein	major capsid protein [Escherichia coli]	EJR6128105	1.08563e-162	63	atgtctttaacaaattctgctgaatctcgctttctactatctgacctgacaggtgttgttaacactctgcctaaccagtatggttttattaacagtcttaacctgttctctgttcgtccacagacccagactactttcctgcttgacctgacaaagactgacatcagcttacttgaccctgtgtcacgtgctggtcacaaagctgagtcacaggctagtgaagttgttagccaaattgctttcccactgattactttcaaagacgttgaaagcatcgtaccagaagaactgcaaggtgttcgtcaagcaggtactgtagcaactccagaaactgaagctcgtcttcgtgctgtgaagttggcaaaagtacgttctcgcttcgacattaccaaagagttc…	MSLTNSAESRFLLSDLTGVVNTLPNQYGFINSLNLFSVRPQTQTTFLLDLTKTDISLLDPVSRAGHKAESQASEVVSQIAFPLITFKDVESIVPEELQGVRQAGTVATPETEARLRAVKLAKVRSRFDITKEFLKMQALKGKVKDANGKLWLDMYAQFGVAKAAPFEFMLDDPSFDIDGKIEELKRHMEDNAGFGTLINGEDIIVLVDAKFFNAFTNHAKIRDAYLAQQNPLAWQQMTASLRTGGSDGVQQNMNMFRYRGLTLIQYNGKFKNNAGVDQILVKVDQAVSGGNTLVGSGHAFPNQTMVPDNDLFQMAYAPCAKMGYANTAGQELYVFEYERDRDEGIDFEAHSILMPFCTRPQLLVDLAYVTKP
ORF044	25896	26354	+	Unknown	hypothetical protein Arno18_82 [Pectobacterium phage Arno18]	AZV02268	4.41942e-58	61	atgtacaccaatgaccctattaataatgcctttgaccgagttcgcgtctacatcaccgacacagacaataatgagttgctagttgaacagtccatcattgagttcttcttaagagagtcaaaagggaatgagaagcaagctgcaatcaaatgtctaaactacctcatcttcactattgctaaaatggctgatgagaaagttggtggcgtttacatgcgtaacgctgacagaattaagaacatgaaactggtgcttgatgatttaaaatcaaccattggtcatgggattggtggtgcttatgcaggtggaatctccgtgtgtgacattcgcaacagacgttgtgcaccagactctatcaagaaacctaccagaactggtgatgctttctcttactatggt…	MYTNDPINNAFDRVRVYITDTDNNELLVEQSIIEFFLRESKGNEKQAAIKCLNYLIFTIAKMADEKVGGVYMRNADRIKNMKLVLDDLKSTIGHGIGGAYAGGISVCDIRNRRCAPDSIKKPTRTGDAFSYYGTGTEYTPEYMSDVIAVVKV
ORF045	26357	26830	+	Phage tail completion/neck protein	hypothetical protein [Escherichia coli]	EKF2848409	2.17616e-57	62	atggtaaaaagaatccaacacgcaggaagagacacattacttggtgtaactaaggcattggcagcatctactgtgaaagttggatactcccaagatgatggcattcaccaagattcaggtatgacatacgctgaacttatgtatctccaagaagtaaaaggtgttcgttctaaagatggccttgtacgcagacgtgcttttgaagtgacttcacgtatgcactccaaacaaatcatcaacaagttgcagaagaagattgtccagcaataccgctcaggtaatcgtgatgcttcattctccttggatgtatttggtgaagagttaaaagacaagattaaacgaactatgggtgacccaagtctacttccaagtaacgcgccaattactattaaactaaaa…	MVKRIQHAGRDTLLGVTKALAASTVKVGYSQDDGIHQDSGMTYAELMYLQEVKGVRSKDGLVRRRAFEVTSRMHSKQIINKLQKKIVQQYRSGNRDASFSLDVFGEELKDKIKRTMGDPSLLPSNAPITIKLKGGRNQPLVDTGALKDKLSYRVTAK
ORF046	26827	27222	+	Phage minor capsid protein	hypothetical protein Silverhawkium_gp73 [Shigella phage Silverhawkium]	QBP33160	1.13619e-66	75	atgagattactcaacagacacactttaaccgtcaagagaaaggcatctggcgaggggcattataatgacaatggtgattgggtttctgacaccaacgttgtgaatgttcttatcaaagggaacctccaaccttatatcaaaggctccgtcctgaatggtacacaacttgtgctaccagagggtgtgagattaactgatacacgtattctattttctggtgcaaaactaagaacatctgatgatgtgagttgggtagaggctgaccttgttgtcgtcgatggtcttgactatgaagtgttcatgactatggattggagtttacagcttcagtacacgtctcactatgaatacatcattatcagaagagacaaaatgaatgcaactagaaacaaatga	MRLLNRHTLTVKRKASGEGHYNDNGDWVSDTNVVNVLIKGNLQPYIKGSVLNGTQLVLPEGVRLTDTRILFSGAKLRTSDDVSWVEADLVVVDGLDYEVFMTMDWSLQLQYTSHYEYIIIRRDKMNATRNK
ORF047	27203	27793	+	OHCU decarboxylase	hypothetical protein Arno162_84 [Pectobacterium phage Arno162]	AZV02124	1.5375e-91	66	atgcaactagaaacaaatgaaattgaatctggtcttgttaagcttctagtctcgttaattggtcatcgtttgtctaaggattctaacggaagacctaacgttgtcaaggcttacacctctgataacacaaatgataaaggcattaagcctgaccaaccttttgtaacagtccacgtgatgacacataacacaccttacggatggttacttgataagtatgtcgatgataaagaccagacatgctacagagtcgctttccagattcccgcaatgctaacagcgttcggcaaaggctctcacagtattatcactgaacttaagcaaagattagagtttgacggtgctagagataaccttgaaaggttaacaggcactagattactggacactggtaattta…	MQLETNEIESGLVKLLVSLIGHRLSKDSNGRPNVVKAYTSDNTNDKGIKPDQPFVTVHVMTHNTPYGWLLDKYVDDKDQTCYRVAFQIPAMLTAFGKGSHSIITELKQRLEFDGARDNLERLTGTRLLDTGNLPNNYDYLNTDFEQMTPLLISLVVNSVLVDKDGGLIERVIVDGELKYTLDQIPAEYEIHLDIKK
ORF048	27814	29178	+	Phage tail sheath protein	tail sheath [Erwinia phage vB_Eam-MM7]	YP_009606695	0	60	atggcatcttggattcctattgtcaaagtaaatattaccctgaatacatcggggtcatcaagagaggggtttggcctaccactattcattgctgcaacagacgcatttgaagaacgtgttcgtggttatacctcattagaagacgtggcagaagattttgcagtaactgaagcaacctataaagctgctcaagcactgtggtcacaaactcctaaagttactcaactgtatgttggtcgtcgtaatcttcagtacatcctgaacattgctgctgctccaacaactaaccagcaatatgttatgaccttaactggtgctaacggtgctgcaacaagctacttctacactgcaattgctggtgctaccgctgctgatgtattccagtcattcaagactgat…	MASWIPIVKVNITLNTSGSSREGFGLPLFIAATDAFEERVRGYTSLEDVAEDFAVTEATYKAAQALWSQTPKVTQLYVGRRNLQYILNIAAAPTTNQQYVMTLTGANGAATSYFYTAIAGATAADVFQSFKTDIEADATFNNIVVVTLSGTGAGTAMMVDLKNADTGYAKVTIPSNSDVQMSKTAAENGAAALTRIEKYNDEWYFVTSDDRTTQGVQSLAREVEARTKIFFTASADPLALEGTNIELATDIPAFLANNKMSRTVCLWHQTSGTAFPELAYIAYGAPYDAGSISWGNALLTGTDYSRQPTNNRPLTSTQKAALETRNCNYIDYDGGLNVVRHGKVGSGEWIDIIRGVDWLQYELTTSLRTLLVNQKGGKITYDDTGITRVRQVIESALQR…
ORF049	29190	29621	+	Phage structural protein	virion structural protein [Erwinia phage phiEa21-4]	YP_002456081	7.62439e-85	83	atgtttcaacagtattcaccaaaagacgttgtatgttcttggaatggtgttgctatcaccggtttcgcacctgatagcttcctgcgcctacagagaacatctgacctagtagcagcagttgttggggctggcggtgacgtctccctaacaagaaacgctgacagaactggtacaattgaaattgaattgatgcagacagcgagttctaacctgatgttatcagggatttacttagctcaacaggcaatggaattagaggaagatatttcctcaaacttcgtaatctttgacccatcaggctctgtaatggctactggacgtaacgcttggcttcaggctctgcctcaagtcgaacttgctaaagaccaaactacaaagacttggacttttggttgtgag…	MFQQYSPKDVVCSWNGVAITGFAPDSFLRLQRTSDLVAAVVGAGGDVSLTRNADRTGTIEIELMQTASSNLMLSGIYLAQQAMELEEDISSNFVIFDPSGSVMATGRNAWLQALPQVELAKDQTTKTWTFGCEHLDYTSTVPR
ORF050	29736	30116	+	Phage tail assembly chaperone	tail assembly chaperone [Enterobacteria phage UAB_Phi87]	YP_009150182	2.77766e-35	52	atggctaagacagctaaaaaagtaattggcgacaagactgtaaatatcattcttcttggaacacttgatggtctgaaaatgtccactaaactgtccaagattgcaatgccaaccgtcagtaaactgtttgacacaactgacaagaagaagaaaatcaatcttgttgaagttctgccagagttgattggtatggttgatgagctagaacttggtgatatggtttctaagctgttcgagaatgctaccgtaaacgacttccctttgcaagtagactcttacttctcaggtaactacggtgaactgattgacttcttagcattcgctctggaagcaaactttaagagttttttcgacgcaagctttttcaaaaaccagaactaa	MAKTAKKVIGDKTVNIILLGTLDGLKMSTKLSKIAMPTVSKLFDTTDKKKKINLVEVLPELIGMVDELELGDMVSKLFENATVNDFPLQVDSYFSGNYGELIDFLAFALEANFKSFFDASFFKNQN
ORF051	30128	30367	+	Phage tape measure chaperone	tail assembly chaperone [Salmonella phage vB_SPuM_SP116]	YP_009146311	3.03703e-20	46	ttggcatctcaattagaactccccgtcacagcagcagcagttgaaaattcctatgatgagtgtcctcacacggcactcgtcctttcagtatactccctcactggctgcaaagagtcattctcagagcttctcgcactctcatttggtgacttcgtatcactacgtgaatacctcgttgtacgcaactcttacactgaagagtctaattggaatgaactcaaaagagcaggtaaaatttaa	MASQLELPVTAAAVENSYDECPHTALVLSVYSLTGCKESFSELLALSFGDFVSLREYLVVRNSYTEESNWNELKRAGKI
ORF052	30367	32583	+	Phage tail tape measure protein	tail length tape-measure protein [Escherichia phage vB_EcoM_ESCO56]	UPW39733	2.91458e-102	31	atgtcaaagttcacagttgatgaatttgtaattgagctgggcctttctgataaggtgacgaaaggtctagctaaggtagaaaaatacgcagcaacagttgcaaacaaaattgaaaggaacctaaacaaagcctttgatgttgatggctctgcaaagatgaataagacctttacaagaattgtaagggattcagcaagtgcatctagaaagattaatcagaacctgactaaggctttcgatgtaggtgctgctggtaaggtgggtatcaaaggttttgagtcttctgctaatgctgctatgaagcgtattaagaagaacttcaaggatggcttcaaaatcgaacctaacggacgtggaagaccaacgggtagtggtggtacaggtggtgggagaagacct…	MSKFTVDEFVIELGLSDKVTKGLAKVEKYAATVANKIERNLNKAFDVDGSAKMNKTFTRIVRDSASASRKINQNLTKAFDVGAAGKVGIKGFESSANAAMKRIKKNFKDGFKIEPNGRGRPTGSGGTGGGRRPASGAPASPSAPRTTPLQRGLDRGNARIESMFNRWQTGGFQRTLASYGGQANNIRNRFQAGIQETRNRFAGTGNYVEFEKAMLKIVDAEKKLFNSLRQHDKEIQKSRFMQERFNSSLSNMIGGFATVYAAMELFTRSVEAGLARQSANMSAGAVFQPFSSKTGKDEEAAAKRMAYEFSAKIGQTYTETLKQLTAFAASAGPSMGIDSAKDFYKTSTVYARMRGLNNEQMASSTLAFEQMAGKGTISAQELKLQLANAMPGAEQLFAK…
ORF053	32583	33371	+	Unknown	hypothetical protein [Shigella flexneri]	EJM9730781	1.24313e-71	47	atggctattattaattatgcgccagttaagtacgctggcagggatggtattttcttccatgtcaaagaggatatcaacctgtttctctcaatgagttcaacaacagatatgacatacacctcaccaatgactgtgacgactcaacccgtccagtcgggtcaaacaatcactgacaacttacaagaggcaccaaagactattgatatctctggtgtcgtagttgttggttacacaggtgcatttatcttggaacgtcaaggtgaagctgtcacagacttcattgacaatgttgaaacatggcgtcgtcaaagacgtgtactctcagttatctgtaaagatggtatcaagtttgagcagtgtgtcatcacaaacttcgtggctaagaaagatgtagccatt…	MAIINYAPVKYAGRDGIFFHVKEDINLFLSMSSTTDMTYTSPMTVTTQPVQSGQTITDNLQEAPKTIDISGVVVVGYTGAFILERQGEAVTDFIDNVETWRRQRRVLSVICKDGIKFEQCVITNFVAKKDVAIANGLRINMTFQEIDFRVQLGRTSDVSTKKDGDKKTTKGSVTSKVEKGSTATTNAAPKSICTNLSEKRGISGTQSLSGDEKIILGNCQTGAGAGYSVKGGTKLDDKAGQAASESLKNTYKNTGGNPNKKA
ORF054	33380	33736	+	Unknown	hypothetical protein ZYZZX_122 [Hafnia phage vB_HpaM_Zyzzx]	QYA57337	4.53756e-38	57	atggctatgagcatcgtcattccagatagagattggtcttctcaggttgttactcttggggggacaacctttatcgtggaactcaagtttaaactgagaacaaatagatggtacatgactcttcgagactcgacaggagaactcctgctgacagagaagaagtgtgtacctgaccagaacctaacaggactctatgacattgagggtttatacggggatatctttattgacaaggtatatggtgctgaagagtatccctcacgtaataacctcggtgttggtaaggagttcgaattaagatactacacagagacagaggtcaatgtgcttatcacagaaagcaatgaggattggtaa	MAMSIVIPDRDWSSQVVTLGGTTFIVELKFKLRTNRWYMTLRDSTGELLLTEKKCVPDQNLTGLYDIEGLYGDIFIDKVYGAEEYPSRNNLGVGKEFELRYYTETEVNVLITESNEDW
ORF055	33739	34785	+	Phage baseplate hub protein	baseplate hub [Escherichia phage phiSUSP1]	YP_009199409	6.47146e-128	52	atgcctacaggaacagcgttcagggtgtaccagttagcaattggggatgagtcaaaagggtatgacaatcagccaacagagcactctaaggatgataacaacatgtcttatttcactgacatgcagttctcctgctcagttaactatacatcggataaaagtaagacatcaactgatgatacaagttttgacatttataacctgaaccctgacagtagagcaaagtttctcgttgagggtgcaactgtcatgttacgtgcaggttatgatgataactttgagagagatgcagcgggggatgttgtgccaaactacgaaacactacctatcatttaccttggctcagtgagttatgcagtaacacagaaaaggggtgtggatatggtcactaaggtattc…	MPTGTAFRVYQLAIGDESKGYDNQPTEHSKDDNNMSYFTDMQFSCSVNYTSDKSKTSTDDTSFDIYNLNPDSRAKFLVEGATVMLRAGYDDNFERDAAGDVVPNYETLPIIYLGSVSYAVTQKRGVDMVTKVFCSNDKIERLTTMTSTTYAQGTKRSAVITDLVKQLNLAILEIDTSTIKDAVYEGGISVYGRVADELTRICEENGLMWYTHNKQVRVTPLAAAPKTLAWEIRPFQVIDSVEGYYKRTQTKIKPKKASAHPRGAKKKTEPAPLPENTTVTTKDGIKTKVRKGVRCKVHLDGRLKLGDNVKLIDTGDFDGQYKIISIQHSLNFRGGEWSTELDLVSTEA
ORF056	34785	35384	+	Phage baseplate assembly protein	hypothetical protein Arno18_94 [Pectobacterium phage Arno18]	AZV02280	3.14275e-72	52	atggcagtagcaagacgctctaatgtcttagctcgtcaggaagatgaaatgaaaaagagtctgtacacaacattacctgcaaagattctcgcatatgatgccagtacccagacttgtacagcccaacctctaatgcaatcaaatgacctcgctatgccagctattaataacgttcccgttatcttccctgctggtggtggtgcggtcttatcattccctgtcaaggcaggggatagatgcattctcagcttcatgatgtatccaatttctgattgggtaaggtctgacggcaaagcaaatatcaacatcaatcaatcacgtactcatcacatctctgagtgtgtcgctcacgttggactctgcactatgaagaccaactatcagccagacacaacaagg…	MAVARRSNVLARQEDEMKKSLYTTLPAKILAYDASTQTCTAQPLMQSNDLAMPAINNVPVIFPAGGGAVLSFPVKAGDRCILSFMMYPISDWVRSDGKANININQSRTHHISECVAHVGLCTMKTNYQPDTTRVMLRFGKTKLTLDDDGNVEITGKLTVSEEITGKDFISSTTGVTFNNHTHHYYWTDPSGDADTETAQ
ORF057	35393	35812	+	Phage baseplate wedge subunit	gp71 [Salmonella phage FO1a]	AEO97489	3.52671e-45	50	atgcctcttgacttagaactaaaccttggcgctgcctattcagaggatttagggaacagtaaagtctgggtggattacggagactttaaaatcccaaaaggtaaatttaaagtcatccctaaagatgatactggacttcaggtgggacaaagacttcacgtaagacttctactcagacgtggtgaagtattctttgatactctggctggtttcccatatgtacaactctctaaattcaaacgtacatcagaggtgttcgacacttatatgaaatcatatatcgtggacacagcaggtgtgtctaatctacaacgttattcatcagtgcttgataaatacgaaagaaacttacatatctcattcgacgtaacaacgcagagtggtgatttagtttcatat…	MPLDLELNLGAAYSEDLGNSKVWVDYGDFKIPKGKFKVIPKDDTGLQVGQRLHVRLLLRRGEVFFDTLAGFPYVQLSKFKRTSEVFDTYMKSYIVDTAGVSNLQRYSSVLDKYERNLHISFDVTTQSGDLVSYTQELPV
ORF058	35812	37278	+	Phage baseplate wedge subunit	baseplate wedge subunit [Escherichia phage SUSP2]	YP_009211057	0	55	atggctatgacatcaacaggacttgaaacacaaagataccaagacattctggacagaattcaaaacagactctttgcagaaatctctccagaccttgacttatcatctgactctgcaattggtatcatcttaggtacaattacagaccgcatctcagaagtttatgagattacatcagaagtctacgactcaggtgtcatcactaaagcagagggttttagtctcgatgacctgacagcattaaacgacatttacagaaacttagcaagacctacttcaggtttcgttgaagttactggtgactctggtgctaatattgacccgtcagtgagaatgagaacaaccgctggggacatcttcaacacaaatggtacatacacactttcaccatcacagtgt…	MAMTSTGLETQRYQDILDRIQNRLFAEISPDLDLSSDSAIGIILGTITDRISEVYEITSEVYDSGVITKAEGFSLDDLTALNDIYRNLARPTSGFVEVTGDSGANIDPSVRMRTTAGDIFNTNGTYTLSPSQCIEATVKVNQLIEGIEYTIILNNVVYTYTTKVGDTPLMVLNAFSTEINGGLVAKADVDTKEETLRIYKDLGDIQKRQQSMTVSATSYLTFTKITINAIVNSAEVGAIGGLAGTLNTLDSFPSGIDSIYNRYDLTEGRDTETDTELRKRYLSGLDVTGAGTLAAIVAAVRRTLGVSDALIIENDTETTSVAGIPAKSFEVIAVGGDDNDVAQAIWDTKPVGIRAYGTSAGEATDYAGNKHTVHFQRPTPKYVFVKLTYAIYDEEALNI…
ORF059	37279	38127	+	Phage baseplate protein	hypothetical protein Arno162_96 [Pectobacterium phage Arno162]	AZV02136	1.15855e-68	44	atgggatatgtaaaagtaaccagtcactatgatgttgctaagtatgaaaatacccctactcaattccgtgagaagttaatctaccaagcaattttaaaagctgtctgtgcagaggttcagggtattgaagacaccctttaccagatgtacacacaaagaagccttgaaacttctagtggtcagcaattagacaacattggtgcatggcttggtgttgcaagaaaacctgcacaaacggatgacagttaccgtgtagacttacgtgcgacgattgctgtacgccgctcaaatggtactgcggataagattcttcaaacactcatgggtatttactccagcaccactggacaaatctttgaacacaatgcactactcactggtggtgttgttgtaagagtt…	MGYVKVTSHYDVAKYENTPTQFREKLIYQAILKAVCAEVQGIEDTLYQMYTQRSLETSSGQQLDNIGAWLGVARKPAQTDDSYRVDLRATIAVRRSNGTADKILQTLMGIYSSTTGQIFEHNALLTGGVVVRVNNTSEHAPTVVSVMKNMVAACIGSVVILRDTTPQGYAWTPVEMLADNDKLTDNNSSWFVSDGQQGFVVDTSESGLEGSLIGSLADQGVARGNLLLDARGTTDHTLGIQARGSTGRLTVEKGSLTGGDYGFFAEVSQIRFGNHKIEGEVE
ORF060	38127	38456	+	Unknown	hypothetical protein [Salmonella phage SE5]	QEG07719	1.3057e-16	39	atggcagaaccaattacatcgtgggctacagaggatgtagacccaagtggacagcaaacacgcgcagagccacctctagaagtccagagaacaggtttgctcaagggtgagcctatgggccgtcagtggtttaactacctgttctggaatatccttgagaacctcagagggcttgcttacgcatctggtgatgttcgtatctcaacagaacaaactccagcttgggcatctgacccactcatctggaagtatgatggtacaagtacatataaagacttaacgccaacaacacctgtagatgtaactatctatatttttaaaaaggtttaa	MAEPITSWATEDVDPSGQQTRAEPPLEVQRTGLLKGEPMGRQWFNYLFWNILENLRGLAYASGDVRISTEQTPAWASDPLIWKYDGTSTYKDLTPTTPVDVTIYIFKKV
ORF061	38460	39677	+	Phage tail fiber protein	hypothetical protein [Escherichia phage VpaE1_ev035]	VVC17414	5.74866e-108	46	atggcaacaactggtgaaattcaaattaatgccctcccacaggcatctctaccactttcactcccagatattttccatctgaagcaaggtgtcattgataagagatgtactctggaacaactactgtcaccacatgcaagcagaacagataacccacacactgtaactaaggcacaggttggtctgaacgcagtgacaaatgatacacaattagctcagtcaaaaaacttatctgatatcctaaacaaatttattgcaagaacaaatctcgaagttgactcttcaactgaggttagtggtaaggtcaacgctcacgcaaacagaacagataacccacacggtgtaactaaggcacaagttggtttgagtaaggtgtctaactatgatgtttcaaatgtc…	MATTGEIQINALPQASLPLSLPDIFHLKQGVIDKRCTLEQLLSPHASRTDNPHTVTKAQVGLNAVTNDTQLAQSKNLSDILNKFIARTNLEVDSSTEVSGKVNAHANRTDNPHGVTKAQVGLSKVSNYDVSNVYTDNTDTFASSKALRALFVAIQNQNPVDSVYLSYSSANPATYLLCGGVWELASKGRAIVGAPTETGAGTQFGASSKNITTANLPSHSHTVNLTGGGHIHDATVTINGGGSHVHTAAGTALSAGDHAHSMNINTTTAPDHQHWFRDWYYPESTSIMNDPNWHITNFELLNGYNSNMGSSSSDRDNAGVLYKDKLTSGGGAHYHNISGNTNTTGAHTHALSVSVNAAPDHTHTGSVTVATSEHSHSGVSGVTGAGSAFNVEQASEYLY…
ORF062	39797	42472	+	Phage tail fiber protein	tail fiber domain-containing protein [Raoultella ornithinolytica]	WP_261243779	4.36067e-53	43	atggctgattacagaattcaagatttggatgctgttgacggcaatcttgttgcgggtgactttctacttgttaaaatgaaagcaagaggttcagcagtagcagatgaagaccgtaaacttcctttccaaaactttatggactcccttggattaaacacatatgcaaagaaagctggtgatacattcattggccccgtcattctaaacaataatgtccctctccaactcaaaggtacaaatggtacagcctacaacgctgccatgatgaatccccaaaactttatgatttttggtggggcaagttctggtgtcaaattccaatctcaaagtattctttctgttattcgcagtggtgttgagtacaaactctattcagagtttaacaaaccaactacggct…	MADYRIQDLDAVDGNLVAGDFLLVKMKARGSAVADEDRKLPFQNFMDSLGLNTYAKKAGDTFIGPVILNNNVPLQLKGTNGTAYNAAMMNPQNFMIFGGASSGVKFQSQSILSVIRSGVEYKLYSEFNKPTTAELGVYSKDESDAKYLQMSGGTITALKIESSTLPSLVLSAIGSGQAATKTTLLELQLDGSVKLIGRGAGAIGANLSDITFPKGVTGTVYTTGNNPTLSALGAAKSGINSDITALTNLTGPLRVGADGISLLDAVTVQQLNNYVSSPANMMTTDTAQDVTGIKTITNKLMTGTSAVIDFRNAASVQVSAPATNNEVANKKYVDDVNNAPLTGDVVIPTDKGLYIKDSGGTNKGVAKVTTDGAILGDVSTPLVLTSSANPSLSTPFGSY…
ORF063	42273	44564	+	Phage tail fiber protein	tail fiber protein [Yersinia phage fPS-54-ocr]	YP_009799216	2.87832e-31	51	atgcaggttcaggttctgttgcattcggtgctgctatcttcttcaagacaactgctgctggagttcaagcgtacacagtctgggctggtgctaatggtgttgttggttcattcaacgttgttggtggtgcatgggatactgcaaataacacctcagtatcaaacctaccataccgtattagaatctggactattgattaatactctgggggcttcggccccctttttacaagaggtcttaatggctgattatagaattcaagatttagacacaattacaggtgtcttacaagataatgactacctgcttgttaagattgctaagagagcaaacacagtaggtgatgaagatagaaagatgccctatttagacttcttgacatctattgggttacaaaag…	MQVQVLLHSVLLSSSRQLLLEFKRTQSGLVLMVLLVHSTLLVVHGILQITPQYQTYHTVLESGLLINTLGASAPFLQEVLMADYRIQDLDTITGVLQDNDYLLVKIAKRANTVGDEDRKMPYLDFLTSIGLQKYVLKAGDSITGPQTLSNGIAIRGSTTASVVDLLKVDASGFTIVGSQQNTLQFQSQAVMTVMHNNTVYKLYSEFNKPTATEVGAYSKSETYNRTEADAAFVKVAGDTMVGPLVLSGPAQTYLRLTSTSASQDSGFKTFDIAFSNAGDVAFNTTNSAGLKVGAVSLPKGVTGTVYTTGNRPTGSDLNMYTKSEVYSKVETYAKTEVYAKTETYSRAEAAKSGANSDITSITGLTTMLPINQGGTGAPSGAAALSNLMGSSPLRLKANG…
ORF064	44611	44829	+	L-fuculose phosphate aldolase	hypothetical protein [Escherichia coli]	WP_193115636	3.60932e-13	58	atgctgtacaaaatccttttagaggctctgggactgttcctgtggcgtttaatcgctgcaattctatctcagagggtaatccagcatctatttttaagatgtgcagagtatttggcatctaaaactgacactcaaattgatgatgagtttgtcgctaatttgagaaaatccttagaagagacacctaatgatgtgagaggtaataatgacaagacgtga	MLYKILLEALGLFLWRLIAAILSQRVIQHLFLRCAEYLASKTDTQIDDEFVANLRKSLEETPNDVRGNNDKT
ORF065	44816	45187	+	Unknown	hypothetical protein [Oceanicola sp. 502str15]	MCO6384356	0.0496621	35	atgacaagacgtgaggatgaagataacgaggcaaatggacttgtcagttttgctaaggcaaacattgtagcaattattattgcagttgtaagttttgtggggtggtatgctaactggcaaacgacgattacaaacaacgatgttatcacaggccagcagattggtaggatgaatgacaggattgaacagaactctgaggatatcaaggagcagaaagctgatattaaggctatgcaacttgatgaaaaggctctgacaatccaactgtctcaagttgagaagaatgaaatcaggctgcaaacatcaatggacaaattgactgacatgcttacaacctttcttcaaaacaacaacgctaaagataagaagtaa	MTRREDEDNEANGLVSFAKANIVAIIIAVVSFVGWYANWQTTITNNDVITGQQIGRMNDRIEQNSEDIKEQKADIKAMQLDEKALTIQLSQVEKNEIRLQTSMDKLTDMLTTFLQNNNAKDKK
ORF066	46164	45238	-	Thymidylate synthase	putative thymidylate synthase [Pectobacterium phage Wc4]	QFP93847	9.87924e-143	66	atgttgaagaactttagtgctgaccactcctacaccaacattctttacaatgtcatggagaatggagagaagcgtgagactcgttctggtgaagtcatctccatgtttgatgcaccaaactttcttttccaaatggaagctggtgctccactgttgactggcaagaagattttcactcaacaaatgattggtgagttactctggttcattggtggtgaccactctcttcatcaacttgctgaacgtacttggggtaaggatgaagtccagagttgtaatggtgatttaagaaacaccatctggacaggtgaccagcaacgttggtacaatgcactttccccagagacacagagacttttgaaataccctgatgatttgggtcgcacgtatggccgtcag…	MLKNFSADHSYTNILYNVMENGEKRETRSGEVISMFDAPNFLFQMEAGAPLLTGKKIFTQQMIGELLWFIGGDHSLHQLAERTWGKDEVQSCNGDLRNTIWTGDQQRWYNALSPETQRLLKYPDDLGRTYGRQWRNSAGKFGVQVDQIVKLIAGLKSNPYGRYHIVNSWNAAEIDADMMALAPCHTMFQCYVSNDNKLSLKWYQRSVDCFLGLPFNIASYGLLLSLLCKLTGYKEGELIGTFGDCHVYSNHVDAVRRYLANPVFDAPKLVLPYIESLEALEKMTALDFKGCYKGYENSGVISAPLSVG
ORF067	46390	46148	-	Unknown	no significant homology				atgagcaagcaattgtcaatagtttgtgagggtgagtccatctacatggagtttgaatcacgttatgatagtcttatcattccacagaaaggtgatgtcgtagtcatcaataagcagaactacatagtggatgtcatcatacacaagttcattgaagcaccacaccgtgaagctagcgatgtgcatcgtgtaattgtaatcgttaaaccttatcaggatattgaaaatgttgaagaactttag	MSKQLSIVCEGESIYMEFESRYDSLIIPQKGDVVVINKQNYIVDVIIHKFIEAPHREASDVHRVIVIVKPYQDIENVEEL
ORF068	46946	46392	-	Unknown	hypothetical protein Arno162_106 [Pectobacterium phage Arno162]	AZV02146	1.10889e-12	32	atgaaactccaaggctctacgataatagttgctgtgaacaaaatcactgacagtctgatgccaatgaacactgcaccatgccgctatgatattggtgatgctaaacgctctgttcgtaacaataactatatcaatgctaatgaagcttggtatttaacgcttgttaaggctaatgttcttgagaagtttaagcattacctcatgatgaatagcgtacattcagacttaacatcctgtcaccctgaaagcttcaaaagaaaggtggagcactgtaatagtcaaatcaagtaccggacacaccttatagagacaacggatgatgttgttgctaaagcgacacacgttaaatccattcaatacataaaagcgctgagaggtgctttggatatactagagcca…	MKLQGSTIIVAVNKITDSLMPMNTAPCRYDIGDAKRSVRNNNYINANEAWYLTLVKANVLEKFKHYLMMNSVHSDLTSCHPESFKRKVEHCNSQIKYRTHLIETTDDVVAKATHVKSIQYIKALRGALDILEPYVEDAYNLHLTYGDKNIHWDKVTSVQFMELNAETLTFEPISHVTVKVKKGK
ORF069	47362	46943	-	Unknown	no significant homology				atgaataatatgaatgttaaagttgattttggagatgtgtttgtagccatctcaaaagtaagcgggttaccaataccttgtaacaagtcaccattccgccatacacctctagctcttaaaagtgctgctcgtaatggtattgacattgaagctcacgaagttctttacaagttactgctcagtgagggtttggatggtgcacttcagggtgcgcagttctataagttctctattgtaggtcatgcttgtcatcaaagtgttgagcatcaaaatgtgatggaatctattcataagaaattgcagaatgaagttgctaaggtgtcacgaatgacagactggactgacatgacgagcatccaattctacaaatatgtggatggtacttttaaacctgtagat…	MNNMNVKVDFGDVFVAISKVSGLPIPCNKSPFRHTPLALKSAARNGIDIEAHEVLYKLLLSEGLDGALQGAQFYKFSIVGHACHQSVEHQNVMESIHKKLQNEVAKVSRMTDWTDMTSIQFYKYVDGTFKPVDTKGNLL
ORF070	48467	47355	-	DNA ligase	hypothetical protein Arno162_107 [Pectobacterium phage Arno162]	AZV02147	6.99939e-94	45	atgaagatttacaagaaagataagaaaggtaaggtaagattctgggaagctaaagctgttgatggcgttttccattcttggtcaggtgttgttggtgcagaagataccagcacgatacacaatcagtttgacgcaataccaacaaacgttggaaagaaaagctttagagatgcaactgctcaggctgcttttgaggtagaggctaagtacatttatcagatgcagcgtaatggttacaagatgaccattgcagagacaaacgatgagtctgataaagttcagttagctcacgatgtcattaagaaaaacaactggagcaaggttgattggggtgccactgatgggcagttcaaactcaatggtgtccgttgtcgcatccttatccatgccgatggcagt…	MKIYKKDKKGKVRFWEAKAVDGVFHSWSGVVGAEDTSTIHNQFDAIPTNVGKKSFRDATAQAAFEVEAKYIYQMQRNGYKMTIAETNDESDKVQLAHDVIKKNNWSKVDWGATDGQFKLNGVRCRILIHADGSYTAFSRKDTVYTLPPTLHKHVTFLIKCLPPSIKQIDGEIYKHGLCLEEISSLIKDVEDTGRDVLEFHWYDVMGTGLSWKLRYEMMLRIWQGEDESVYIGDRIRFVYAEPLANREEADAFHLKALQAGYEGMMFRNHKGMYICGERSYDLLKFKVFMEDEFRINGVKLDKRGHGVFVCSIPNNVRTFSVRWKTTNAKRKHVAEHPEEYIEKLLTVKFQNYSMFGVPIFPVGIVIRDYE
ORF071	48676	48464	-	Unknown	no significant homology				atggctcaagtgcaacacgccgcagccacttcatcagtgaggtctaccgtttccgtaataagattaactttgcatctatccttgcaaacgttgatggctgcactgagacttaccgcacacttgtctttaagaaagatgatattgcatgtctattttaatattcctgaacctgcttatattggcaggttttttatttctggagagcatcaatga	MAQVQHAAATSSVRSTVSVIRLTLHLSLQTLMAALRLTAHLSLRKMILHVYFNIPEPAYIGRFFISGEHQ
ORF072	48850	48680	-	Unknown	no significant homology				atgatggacgttatgtcatcggctgttatgggaagcctacgaaaagtgagatttattatggtaagagaattatggcttattttgctcactgtaatcctactttgtattctgaccgcctctctatggttggatatcaagctattggctctgctgtctcaaactttaaactga	MMDVMSSAVMGSLRKVRFIMVRELWLILLTVILLCILTASLWLDIKLLALLSQTLN
ORF073	49141	48875	-	Unknown	no significant homology				atggtaagagataagattgaacaatttatagaaaaagctggcccacaggctagagattgggatttaccgagggttgtagctgcctatacgcatcttggtaaactcgatagactgtctcaacttatggtattccaatccccaagttggacgcactttaaagggagtcttgacatgctcttccacgctcacataattattgttggtggtgtgcttatcaaagaccgtgacttaattcaatttgtgaatatgaatgaggaatctgtatga	MVRDKIEQFIEKAGPQARDWDLPRVVAAYTHLGKLDRLSQLMVFQSPSWTHFKGSLDMLFHAHIIIVGGVLIKDRDLIQFVNMNEESV
ORF074	51869	49200	-	Phage DNA polymerase	DNA-directed DNA polymerase [Pectobacterium phage Wc4]	QFP93839	0	70	atgtttgatgatattgattttgaaaatttaaaccttgtaggtgatgctgaaacagatggcttgctagagcaatttaccaaggttcacgtcttagctttttgtgattactcaaagaatgatgatgaagatatctgggtattcactgaccagccaattctcggtcacaaatacacgaagtacatcaaaggtggtttacgtgatggcgttgagtttgcactcagggctaaacgttgctgcatccataacttctcaggttatgactggtgggtgatgaatttcattgcaccagatatctttaatattgacaaccctaagtgtcaaccttggaatgattggctacaggactccttaacacaatcacgtgttcagtggcaggatagaccaactccacgtggttac…	MFDDIDFENLNLVGDAETDGLLEQFTKVHVLAFCDYSKNDDEDIWVFTDQPILGHKYTKYIKGGLRDGVEFALRAKRCCIHNFSGYDWWVMNFIAPDIFNIDNPKCQPWNDWLQDSLTQSRVQWQDRPTPRGYKGAHGLAAWGHRVGVPKPEIDEWGTWNAAILTRVVDDIRINAKTKRALDNEYRKLRKVGADTYPTYKRCKETQFWMTQQSLNGWKADVPLMLKYVKEFDAELDILAKEIEPFLPKTLVLKGKCTFEEFALSWNEYVVTNGTDHKSITKYPQTKYKNAQYKGETVVRPIKPLALASFKIVTVEKLKCYVPIDSITGEEHGESFIKMADARARCKDLGKDWKPAKRESEKYLYNTHVAKHMGFEREYDGVIAGPFTQIELLDSTMTQT…
ORF075	51991	51869	-	Unknown					gtgaacggacttccagaacattaccagcagaaaaagagtgtgtcaagtcattgtgtaatacttttgaaaggtgtagactacagacctctgctgaaagaagcagacataaatggagaagtttaa	MNGLPEHYQQKKSVSSHCVILLKGVDYRPLLKEADINGEV
ORF076	52126	52554	+	Unknown	hypothetical protein FDH40_gp035 [Salmonella phage Mushroom]	YP_009600401	6.19632e-37	49	atgaacaacgtgtttgtgcatcagaagattgctgagtttttaaaaatcactgaagagttggtcacacttgacaaggatatcaggagaatttatcactctgaccaccgaagaatggtggatatccagcatgagattgaactgtcagaaaactactctgatgaaatgaaaatcaatgtatttaatcatgccaaagaagtttctaagctaagacgtcaatcgaaagatacgatattggtgcttgacgcattagaaaaattactgcaaaatggcacctctttaggctcacttaaagatgctttacacattgcttctgaagaggcaaaacgaaactatgcaccaagagaaattaaaactcttgacttttcagatggtgaaacattaagggagtcacgtaaacac…	MNNVFVHQKIAEFLKITEELVTLDKDIRRIYHSDHRRMVDIQHEIELSENYSDEMKINVFNHAKEVSKLRRQSKDTILVLDALEKLLQNGTSLGSLKDALHIASEEAKRNYAPREIKTLDFSDGETLRESRKHIDFLRKMAE
ORF077	52551	53309	+	Deoxynucleotide monophosphate kinase	putative deoxynucleotide monophosphate kinase [Escherichia phage mistaenkt]	QHR67947	7.18396e-28	34	atgactaaacatatctattgcttgacaggcgctgcacgttctggtaaggacacatcagcagaccttttaaaaaacatcttaccggatgctcaaagttttgcctttgcaacaactctaaaggagactgctggacgagcatttaatttggactatcgccacctctatggttctttgaaagagactgaggttgaggttaatactgattgggaacaattgcgttatgcattgacgttccctcttaacatgattcttggacgaaacccaactgagtatgaacttggtaaagttgtctgtgctacacaggagtcatttaaaatctatggtcgtaaaccttggcattggaagttaagaccaagtaagtgtgaccatgttattatcacatctcgacgaatcctgcaa…	MTKHIYCLTGAARSGKDTSADLLKNILPDAQSFAFATTLKETAGRAFNLDYRHLYGSLKETEVEVNTDWEQLRYALTFPLNMILGRNPTEYELGKVVCATQESFKIYGRKPWHWKLRPSKCDHVIITSRRILQLWGTDIIRQSLGGDTWIDITVRDISKSRCENAIITDMRFDNEAVKVKKALSSDADVLTGAAVNVPVKIILIKRDDKVTVSSHISEAGLSQKYIDHTVYNNGTIAELRVALDDYVGSKVY
ORF078	53349	55274	+	Phage DNA primase/helicase	DNA primase/helicase [Shigella phage Sf13]	YP_009612709	0	67	atgtcaaagaagccgttgaaagagagtggagttttccaaggtcactgtgcatgtccaaatccaaagtgtctctcatcagatgcaggttcactgtataagcataaagatgagacatactcatttacatgttttagctgtggttatagtaagttaaatgtcaacaaagagaatatcacaatggtgtcagagtcaagtagcacaggtcaggaaacatcagactttaagtacaagggtatggacatcaatgatgtgcacgacaacttagaagcgatggatttaccagaccgtaaactaaccatgaagtctttggataagttaggcattaagattgatgttgatgaagatggtaatgtctctgaacatttctatccaacctacaaagatgttgaggggaagttt…	MSKKPLKESGVFQGHCACPNPKCLSSDAGSLYKHKDETYSFTCFSCGYSKLNVNKENITMVSESSSTGQETSDFKYKGMDINDVHDNLEAMDLPDRKLTMKSLDKLGIKIDVDEDGNVSEHFYPTYKDVEGKFEHVGYRIRSRFPEDYHKEELRGKLKNFQGGVGDIKGQLAMFGSWLYPEGGKRLFIWEGELDCATAIHMTGFAIEASRRKNYAHVSVPTGANMKAIKDNYRYISSFDEIFLCFDNDEKGRKAQIEAASLLPVQKVKLFQLPEGVKDINDWWKNNYNNRTQIIAAFKQRIFDAQPYCPAGIKNLADGFDAMKNRGQIPLIPFPESFGDLNRLTFGGYGLGEITTIVAPSSVGKSAYVREMIYKAYTDTEYPIGVIPCEDTYEELMEML…
ORF079	55207	55521	+	Unknown	hypothetical protein [Pectobacterium phage Wc4]	QFP93834	0.0360795	31	atgctgaatgggaagagaagaatgaacagcgatacaaagatagcgttaagcagttcagcactacatagtgaatttgagcgttttataaacgttgcgactgctgaacgctttcgtgatgatatgaaacagaaaataaggcagtttagtgttgcaattcaacagaagtatgggtatagtgttgtcaacagattggaacgggcgttagaggttgacacttatcaactccatgtaacacaagctggtcaggtctggacttttactgttactgacacaacaattgaatatcaaatagcgagattaaattacaatggctaa	MLNGKRRMNSDTKIALSSSALHSEFERFINVATAERFRDDMKQKIRQFSVAIQQKYGYSVVNRLERALEVDTYQLHVTQAGQVWTFTVTDTTIEYQIARLNYNG
ORF080	55514	55651	+	Unknown	hypothetical protein CPT_Moogle29 [Citrobacter phage Moogle]	YP_009145672	9.3856e-11	75	atggctaaagcaaaatactccaaagcgttcatggcaatcttcggcgcatcactggctgcgactgctggtaaatctgctgaacattacgaacagaaacgtgttcgcactggaaagactgctcgtaaaagtagtcattaa	MAKAKYSKAFMAIFGASLAATAGKSAEHYEQKRVRTGKTARKSSH
ORF081	55741	56592	+	Phage methyltransferase	hypothetical protein Arno18_118 [Pectobacterium phage Arno18]	AZV02304	6.97393e-115	61	atgactacaacaactgtcgcaaaactaactgtcggtaaagtaaagttccaaggtaaagacacagaagttcttcgcttcgcacttaagaatgtgtggttctacttcctgactactgcacctcgccctaacaaaggcaagaagttcaatgcaagtttccctgcaaaggattcgagctacagtgttcaggttctggtttctgataagaaagtcctgaaagaaatcacaaagtcaaaaactaacccaaatggttacaccaaggttacatctcacacagttgagaaagaagactttgaagaacaattcaagtgtgctccaccattcgaagccgaagagtatactctgttgaaactgtctcgtcatgcatctttccaagatggtgcaacattcgacggttcacat…	MTTTTVAKLTVGKVKFQGKDTEVLRFALKNVWFYFLTTAPRPNKGKKFNASFPAKDSSYSVQVLVSDKKVLKEITKSKTNPNGYTKVTSHTVEKEDFEEQFKCAPPFEAEEYTLLKLSRHASFQDGATFDGSHAIKLQTLSDGKLVPHDRDIVKAKRHADHEDKKSYDALTTTTMIGNGTSGHVFLTGSWYEFEKEVNQKPIQEQFIITDLVEYVGGTSREAELSEEDLAALGLEGVEVVKSKPRALRELDEAGESGSTGSDDDALEDPEDDDAKAGEEFETD
ORF082	56660	57718	+	Phage exonuclease	hypothetical protein [Pectobacterium phage Wc4]	QFP93831	8.25895e-140	61	atgactaataatttcatctgcacaaaactccccgatagtgtgacacatgcctttatcgactccgatacaattgcatacgaagctgcctttgctgtagagaaatcacgctatcaatacaccaacacagaaacacttgagaagactgtaacatttgcatcagcagcagacggtaaacagtggctcaagcaacaagcagagactgctgaaatcctctgtgtagagttcaatcctgatgtctgggccagagagactatcaaagtcttaggtacagaagaagaggctgtaaaggcttctgaccacgctttaaaaggttggttgaaacatgttaaaggtctagagtggaaaggttacttcactgagcgtgatgtactgaagtcaaaggatatcaaaggtcttgag…	MTNNFICTKLPDSVTHAFIDSDTIAYEAAFAVEKSRYQYTNTETLEKTVTFASAADGKQWLKQQAETAEILCVEFNPDVWARETIKVLGTEEEAVKASDHALKGWLKHVKGLEWKGYFTERDVLKSKDIKGLEKRYQGNREKVRSPKFLVPCREHLLSKPEFSMVKGGFEADAIVIAKAEKGGKTACLMSLDKDLRQAENTYVIDRSYEPPMILIADNNAGGVWECPIKSKPAKKEYKYTGVGAKWLCFQAVAGDNADGYGGVKGVGAKAVLQVLAPCVTHKDCAEAIYKEFYEPRGVFKYESWDGQLMELSPAEMMEQHFNLAYQERSPTDCWTFDKWGMERPSASNGEVL
ORF083	57719	58204	+	GIY-YIG homing endonuclease	NAD synthetase [Citrobacter phage Michonne]	YP_009177273	1.90125e-68	65	atggcaattgcaaaaaatattaagtatggacactggacatcactctgtggggaaatcgattcctcacagtattttggattcgtctacatggtttactgccacgaaacacacagattctacattgggaaaaagcagtttaacagtgtgtcaagaaagacagtagcaggtaagaaacgtaagcaggtgacagttaaagagtctgactggatgaagtatcaaacatcttcacagtacgttaaagaagatattgagaagtttggtactgataagtttgacttctggattctacaggcgtataaaactaagtctggtctgagctacgctgaaagcaacctgatgcataagcaagatgttatgtatagaatgcttgattccaagtatagactgttctataatgca…	MAIAKNIKYGHWTSLCGEIDSSQYFGFVYMVYCHETHRFYIGKKQFNSVSRKTVAGKKRKQVTVKESDWMKYQTSSQYVKEDIEKFGTDKFDFWILQAYKTKSGLSYAESNLMHKQDVMYRMLDSKYRLFYNANIAAVRFVTKEFYEEPNKLITKLIKQRG
ORF084	58206	58541	+	Unknown	no significant homology				atgttcaagtggatttgcagtctatttaaggtatcaccaaaagctaaagagaagacattctgtgaggattacaaggaacgtctgactcaaggcatcttgtcatctgaaattgaaattaatcttcttcaagcagatgcagattcacttgctactgaggtcatggatttgattaatcagagacttaaagttctggagaatcgccagtcactcatcgaacttgttaataagcaacgtgtatctcttggtctgccatttgtagactattcaaatgaagaagtaaatgaagttgtagacccatcagcagatgaagtaggggaaatgaatgacaaagtttga	MFKWICSLFKVSPKAKEKTFCEDYKERLTQGILSSEIEINLLQADADSLATEVMDLINQRLKVLENRQSLIELVNKQRVSLGLPFVDYSNEEVNEVVDPSADEVGEMNDKV
ORF085	58528	59262	+	Phosphoribosyl-ATP pyrophosphohydrolase-like protein	putative phosphoribosyl-ATP pyrophosphohydrolase-like protein [Shigella phage Sf18]	ATE86312	8.51041e-62	42	atgacaaagtttgactcacgacaagcagtaagagcacttaatatcaaaatgggtaatgcaccattagagcctcacacagatgcatggtggacatcacttactaatcaggctggtttcctcttagaagaaactaaagaggttattgaagctatccagcttaaagataaaacaaacatcatgaaagagattgctgatgttcaggttgttctggatgggcttatctaccttgctggtcatgaccacgatgctgttatggaagcagtctgtgctaacaatgacttaaaagttacgacagacatgcagcttgccatgaagcgtgcttgggatattgataatactggcgataatgtttacattaaccgtgctgactaccaagggaaagcatactttaccgtaaaa…	MTKFDSRQAVRALNIKMGNAPLEPHTDAWWTSLTNQAGFLLEETKEVIEAIQLKDKTNIMKEIADVQVVLDGLIYLAGHDHDAVMEAVCANNDLKVTTDMQLAMKRAWDIDNTGDNVYINRADYQGKAYFTVKRVADNKMMKPVDLPKVDMGQFLDSAEEILVVVKEGCFICDSLFKNLTISLGEKVTALDVVNSKADAELAEENGLYAGSVAYYDGKTIVKTTYQALDYELSNLSKWLKGARE
ORF086	59259	59576	+	RLF transduction protein	hypothetical protein [Pectobacterium phage Wc4]	QFP93827	1.85248e-23	46	atgagtgagttagacctgcgtaagaatccacgttaccaaagatggagtttgtcactaagcattctcattaaagaaaaccttttcttgggtgtgcagttgatggccccagagaatagtgacaaacttcgtgcagttctgtataagtatgggatggacattgataaacattatgatatggaaatccttgaacatcgtaatgagtacggtcagattgttatgtgtcctctgttcatgggtattgagcgactagatgaccgttggaaattcatcaaatcacttgtaaggaaaagtaattatgtctcaacaagttcttggtaa	MSELDLRKNPRYQRWSLSLSILIKENLFLGVQLMAPENSDKLRAVLYKYGMDIDKHYDMEILEHRNEYGQIVMCPLFMGIERLDDRWKFIKSLVRKSNYVSTSSW
ORF087	59554	59856	+	Unknown	hypothetical protein LPLM1_00118 [Listeria phage LPML1]	UCR92244	9.11181e-06	32	atgtctcaacaagttcttggtaaagataaattcaaccgcgacttggtaaagggtgattacgtcctgtacccaccaacatctggaagtcgcactggtcgtggtggcatggatatcagacgtgtatggtcatataatcgctacctacaggtcgtccagtcgaatgcctttgatgtggccctaaatgaagagtctaatggtcgagaagccagagtgtggccctctggtattgtctctacaagtgttattaaggtgtctgagcgtttcgcaaaagggtgggaagatggcagtgtctttaacatctaa	MSQQVLGKDKFNRDLVKGDYVLYPPTSGSRTGRGGMDIRRVWSYNRYLQVVQSNAFDVALNEESNGREARVWPSGIVSTSVIKVSERFAKGWEDGSVFNI
ORF088	59834	60082	+	Unknown	hypothetical protein Arno162_124 [Pectobacterium phage Arno162]	AZV02164	0.00906209	38	atggcagtgtctttaacatctaagtttttaatttacaaaccaagaagcacacgctacgatgtcattggtgttgtaaaggtaaagaactcagtcacagattcatgggataatgcattagcatatcggtctgagattattggtgagtctcaaatcttcgtaagacgtattgaagacttcactcaaagtaactggataggggttgagcaagaagagtacacacctgaacagttaagagatgcacatttttaa	MAVSLTSKFLIYKPRSTRYDVIGVVKVKNSVTDSWDNALAYRSEIIGESQIFVRRIEDFTQSNWIGVEQEEYTPEQLRDAHF
ORF089	60069	62264	+	Ribonucleotide reductase of class III (anaerobic), large subunit	ribonucleotide reductase of class III, large subunit [Pectobacterium phage Arno18]	AZV02312	0	72	atgcacatttttaattccacaattggaggccacggcctccttttttatataataaggttgtcaatgaataatttcaaagtcgtcaaaaagacagggttcgttcaagagtgggacttcaataaaattaaagcagcagttacaaagtcctgtgagcgtgccaatgtcacacctgaagttggtttctgggaaacactcagcagtaatatcaacagtctcctgtcagggaaagataccatcacagttgatgaactccataatgttgttgaagccagtcttaagaggatggatgaacgtatttatgattcatattcaaactatcgtaactacaagaaagattttgtggtagcatgggaagaaatctatcagaaatcacgtgacacgttattcttaggggataaa…	MHIFNSTIGGHGLLFYIIRLSMNNFKVVKKTGFVQEWDFNKIKAAVTKSCERANVTPEVGFWETLSSNINSLLSGKDTITVDELHNVVEASLKRMDERIYDSYSNYRNYKKDFVVAWEEIYQKSRDTLFLGDKENANFDSSLISTKGSIIRGYLTKELYRRTTLSKEEIQAIEDGYIYIHDLRDLTFAGINCCLFDIGRVLKGGFEMSSIKYKEPKSVLSALQVIGDVTLAATAQQFGGFTLAELDKVLVPYYHLSHAHYLAEADKYGIPLTSQNKAMTASDYAFNKCQEELMQGFQSLEMKLNTVPCSRGDFAFTTISFGNLDDEYTVSTQYQISRAILETRMNGQGVNHKPVVFPKLVYLHNKPMHETFEQNSLFNVAIECNSKAMYPDFLDITEKG…
ORF090	62338	62862	+	Unknown	no significant homology				atggaaaagttatgcgttggtcaaaaagttgaaattgttgctagtggaactgatgcgaatactaagtatgattatgacattgcgcgccttactggtcgaatcggtgtgctcttaaaatatattgacacaacagccgctaattggtgggcggtacaactagatacaggtaaacatgtgtatattgcacctcacaacctgaaagtaataggtgaagagtctccaaaaagtgttgatgaaccacagaaagttgagactgtcaactacattgcactctacagtccaatgagaaaagaagcgcgtaagtatcaactgcttggtgagtctaaagtgtcttacttcttgcggtgtttagaggcgacacaagatggtgtccctgaagagtatgttactcagaaagct…	MEKLCVGQKVEIVASGTDANTKYDYDIARLTGRIGVLLKYIDTTAANWWAVQLDTGKHVYIAPHNLKVIGEESPKSVDEPQKVETVNYIALYSPMRKEARKYQLLGESKVSYFLRCLEATQDGVPEEYVTQKAKHIVVEDFDTLIAMHEHTDKKCPLEFIVTLVNAGFRLPKGE
ORF091	62865	63149	+	Unknown	hypothetical protein F362_gp18 [Enterobacter phage EcP1]	YP_007003141	2.41408e-25	54	atgaatattcgaggttgggcatttacttctcaggaagctgagggtcgtgcagcaaacagagcacgcttcaatgagttgaaacatttacgaaacaaagagcatattgagtggtcaactcgaccagcttatgcaacaacacacttcacaggtgaactgcttagtgaagaagcaaaagcactcaccgagtttgagattgcccttattatggactgtggaaacctttgttttggtggagcatgttcaaagaatggcgcacgtttctctggcgagtatcacacagactaa	MNIRGWAFTSQEAEGRAANRARFNELKHLRNKEHIEWSTRPAYATTHFTGELLSEEAKALTEFEIALIMDCGNLCFGGACSKNGARFSGEYHTD
ORF092	63159	63533	+	Unknown	hypothetical protein JR320_gp061 [Escherichia phage alia]	YP_009985164	4.96303e-09	38	atgcgtttacgctcattaatttcagcttcaatctttgtagcaatcgttctgacaggctgtgataatagtgaaaagtcacaaggtcaagttattcagcctacacctgcgcctgttcagtatgacagtcaaccacagcagtctccacaagtagttgtcgtaccacagcaacaatctagtggacatggtgacctgattactggtatggtattgggacacatgatgtctggcaactctggtggttatagttcaaatcgtacagttgtcaataagacttatgtgaataaaacttatcggagttcgcgtccaagcaaaagttactacggctccagttcacggaagagttcattctccagttctcgcagtcgtcgtcactaa	MRLRSLISASIFVAIVLTGCDNSEKSQGQVIQPTPAPVQYDSQPQQSPQVVVVPQQQSSGHGDLITGMVLGHMMSGNSGGYSSNRTVVNKTYVNKTYRSSRPSKSYYGSSSRKSSFSSSRSRRH
ORF093	63548	63880	+	Unknown	hypothetical protein Arno162_131 [Pectobacterium phage Arno162]	AZV02171	1.26616e-18	44	atgggtaagacagttcgacgcaaagatatgaaaggtgatggtggttactacgaatataaaaatgatgttcgtaacaaccctaaagcatcatctgcctatgttcactcagatatgccatcacgtggtggtcgctggtatggttacaatcatccatacaaagctgctaaagctgtaggtaacaaggcacgccgctcagagacacgtaaaatcagaggcattgaagtgacacacgtctttgcagatgagtttgagcagatttctgaaacagggttttacccactcgatgactcacacgctaaacgtgagtctaactttaaatactattggagttaa	MGKTVRRKDMKGDGGYYEYKNDVRNNPKASSAYVHSDMPSRGGRWYGYNHPYKAAKAVGNKARRSETRKIRGIEVTHVFADEFEQISETGFYPLDDSHAKRESNFKYYWS
ORF094	63831	64091	+	Unknown	putative ProQ/FINO family protein [Salmonella phage pSal-SNUABM-01]	QQK87997	2.94205e-09	48	atgactcacacgctaaacgtgagtctaactttaaatactattggagttaacaatatgcatcacgcagagttagcagaagtttcacatgatggtgttggcagtgttgcttggggtaaaatcttcaacgatacaaagactgagaataaccacccattcccagatggtgcattggttcacacatcacgtatccgtgagattaaggcggttgatggtgaaacatttatcatcaccatgaatacaacctacaaggttattgaatga	MTHTLNVSLTLNTIGVNNMHHAELAEVSHDGVGSVAWGKIFNDTKTENNHPFPDGALVHTSRIREIKAVDGETFIITMNTTYKVIE
ORF095	64088	64285	+	Unknown	no significant homology				atgattctccagcgcttcatgagtaacgtcaagatgattggtgtcttcatcgcagttgacgtagcagtaacaatgttaatggcaatggcaacagggttaagcttcgtaatgctaaacagtgttgctttcaaagtccttgctgcaataatctctgttggtattacagcagggtactttgcagttcgtgacaaagagtaa	MILQRFMSNVKMIGVFIAVDVAVTMLMAMATGLSFVMLNSVAFKVLAAIISVGITAGYFAVRDKE
ORF096	64412	65329	+	Phage tail fiber protein	YadA-like family protein [Yersinia enterocolitica]	HDL7762062	1.50636e-62	47	atgaacatgaaacgttttcttctggctgctgttgtctctctaggattgtcattccaagttggtgcggttatgaaagcaccaagcacacaagctggctacaatagtgattggggttcaagtgctgtgcagggaattgaacaagcacaagcgcaagctgacagtgcacacagtatggttctggatactgctggccgtattgcagcactagaaagtgcacctaagcctaaagatggtgttaatggtaaagacgggaaagatggtgcacgtggcttgacaggtgctgctggtacgaacggtgctgatggagcaactggcgctgctggtaaggatggttcaaatggtctggacggtgctgctggacgtgatggcgtagatggacgtgatggcctaaatggtgca…	MNMKRFLLAAVVSLGLSFQVGAVMKAPSTQAGYNSDWGSSAVQGIEQAQAQADSAHSMVLDTAGRIAALESAPKPKDGVNGKDGKDGARGLTGAAGTNGADGATGAAGKDGSNGLDGAAGRDGVDGRDGLNGADGKDGISIKGDTGAAGSNGLDGKDGKDGVGINGKDGLNGLDGVNGLNGADGNDTHNDAAVESHTKSLNKQEQRIGDLEQRTNQNFANLKSEVDNNKKRADAGIAGVAAMANIPQVMGSKFTLGAGVGARGSEQAIAVGAKVAFTDSVVGSLGVAADTEQGYTVGAGVGIGFQ
ORF097	65408	65740	+	Unknown	no significant homology				atgaaacgtatattaattgcagcattgcttatgactgctttcacggtacagtcaaaacttgaaattgtaggtagctgtcagaatcaaactgcacaggagtgtgttgactcttggaacagtatgcagacaggacgcttcacctctgctgatgaggtcatgggcatgtactccacagatgctgtggcatggatactcaaacatggctggacagaagtctctgctggaaagtataagaaaggctcacgcactatgatgatttggcagaatggcaattatgtgacccgcattaaagagtggacacctcaagaaatcaatgaatggaataataaatag	MKRILIAALLMTAFTVQSKLEIVGSCQNQTAQECVDSWNSMQTGRFTSADEVMGMYSTDAVAWILKHGWTEVSAGKYKKGSRTMMIWQNGNYVTRIKEWTPQEINEWNNK
ORF098	65743	66081	+	Homing endonuclease	homing endonuclease [Klebsiella phage Matisse]	YP_009194504	1.26872e-21	51	atgaattacaaaaagatacatgaccaaattattgctaaggcaattgatgagcatggtcaccctgatggcttcacatggcgcactaagaagagtggttaccacaggcatcacattaatccaaaatctctcggtggaaccaatgatgctgagaatcttgtctacttgacacctaaacagcatttcactgtgcaccacttactgataagattcttaggcgattgtcgagaaatgcgacaggcttacttcttcatgtcaaagagtcttgagtatcgtgcaacatcacgtcaatttaaaactgccatctgtatggcacatccaaatcttaacaaggttgcttaa	MNYKKIHDQIIAKAIDEHGHPDGFTWRTKKSGYHRHHINPKSLGGTNDAENLVYLTPKQHFTVHHLLIRFLGDCREMRQAYFFMSKSLEYRATSRQFKTAICMAHPNLNKVA
ORF099	66084	66650	+	Ribonucleotide reductase of class III (anaerobic), activating protein	anaerobic ribonucleotide reductase small subunit [Shigella phage Sf13]	YP_009612691	4.88355e-62	55	atgaattacatgcaaattaacaagtttgatactgcaaatgggtatggtgtcagggtgtcaatctttgtcgctggctgctcatttgcttgcaaaggttgcttcaataaggctgcatggtcatactctgctggtgtccctttcacagacatgaccatttatgaggttgtacaggccgctgatgaccgtgctatctctggacttagcatcttaggaggggaacctttggagcctcgtaacgtggcctctgtgttgaatctggttagggtttttaagtcttcataccctgacaaggatatctggttgtggactggctatgaaatgcacgaactcactgagagaatgtcaggaactgatggcgaccaacttttagaagaacttttaaaacatgttgacactctt…	MNYMQINKFDTANGYGVRVSIFVAGCSFACKGCFNKAAWSYSAGVPFTDMTIYEVVQAADDRAISGLSILGGEPLEPRNVASVLNLVRVFKSSYPDKDIWLWTGYEMHELTERMSGTDGDQLLEELLKHVDTLIDGRYDASKPTSKPYCGSDNQIMWNKQDVWMNGEIKWVAFQKSLATAPVHFDRGN
ORF100	66652	66834	+	Unknown	no significant homology				atgttaagtaaaattgcatctggcctttgtttaaacttacttgcactgacacattgggctgcaactccacagtttgttgaccttggtgttgagagtaaagacacatttactgtaggtaagcgtaaaactaccggtgttcgtaaatcacaacgtgctgcaaagaaacggagaaaatcaaaatga	MLSKIASGLCLNLLALTHWAATPQFVDLGVESKDTFTVGKRKTTGVRKSQRAAKKRRKSK
ORF101	66831	67256	+	Unknown	no significant homology				atgataggttttaaatttggtgattgtgttgcacttaatgcactcggtatggataagtgttgtaactctcctgagcacagcccccatcacactgttgggactgtgttaatgtgtgagtttaacaaggttcgtgtctattggggcagtcaaagtcaggggacttggtataacagtgggttccttgaaaagctcccagcacattgtgcaccagcaggtactggactcacaccacttgtcagagcagcagtagttaagaatcagcaccctgatgcaatagtgttaaagcttctcaaagagcacccaacactttctcttcaacgtgagaatgcaattgcattacttgaagaggccactattcttcgagatgagaatgctgctttaaatgctaagttatccgca…	MIGFKFGDCVALNALGMDKCCNSPEHSPHHTVGTVLMCEFNKVRVYWGSQSQGTWYNSGFLEKLPAHCAPAGTGLTPLVRAAVVKNQHPDAIVLKLLKEHPTLSLQRENAIALLEEATILRDENAALNAKLSAIKDALENS
ORF102	67266	67586	+	Unknown	no significant homology				atgttagcaggtacaagagttaaactcacaaccagagccaaagagaagtacagcaactgtgcagagaatcctcacgatgacacaggtacagttgaaagtgattctgagactggtcactggcagtatgttcgttgggataatggttcacggaatggctacatggatggtgaactcttggtggtcaataccagagaggccattgcagagcgcattctaaataatatcgcaggtgcagaagcaatgctggcacaagcacataaaactttagagcaaattaagcttgatattcaaactcagatttgtaataatcagtctcgttga	MLAGTRVKLTTRAKEKYSNCAENPHDDTGTVESDSETGHWQYVRWDNGSRNGYMDGELLVVNTREAIAERILNNIAGAEAMLAQAHKTLEQIKLDIQTQICNNQSR
ORF103	67617	67982	+	HNH endonuclease	hypothetical protein SP3_45 [Salmonella phage SP3_SHan-2021]	QQG31128	1.75719e-18	43	atgaccacaccaacacaagaagaaaagtttgtagtaatcaatactaaacgtctgcaaatttcatctttggttgctttcatgcttgcagagcacaatgctttcttctgcggtacaggtttcgtaggtgaggatggatacgttggctttaaacaggctacaaccttgtacaacaaacgtaatcgtctggatgattccgcaattggcatcgtcattgacacagttaaaattgcttacaacaaacgtgaccgtaagattgtctgccctgaccatatggttaagttcacacctgactacaaagagtttatgcaagttcgtgaacctaataaatcacttttcactatcctgaaaagtcatcagttagtctaa	MTTPTQEEKFVVINTKRLQISSLVAFMLAEHNAFFCGTGFVGEDGYVGFKQATTLYNKRNRLDDSAIGIVIDTVKIAYNKRDRKIVCPDHMVKFTPDYKEFMQVREPNKSLFTILKSHQLV
ORF104	68004	68564	+	Unknown	hypothetical protein Arno162_140 [Pectobacterium phage Arno162]	AZV02180	2.20946e-49	47	atgtccagccctttttcattcttattctggagaagacaagtgagttacctttcaaacttacgttcaacaactttagcatcagtgacacaaatgtcatttgaagaccgtgataacttcattcgcacccataagtattctaaacaaaacagcaacactatgactctaaactgtcatgacatgaaccgtgagcagacactgaccaaatactacccacattacacgattgacaacctgtatgagtattgtctggtaagaaacctcatcacgttactcaacaaatacggtaacatgaaaggtaaacgcgctttcacacttggtcattataaaccacttaatcgtggtggtgcacatcacatctcaaattgggttatccagtcagcaagagataatcagaagcag…	MSSPFSFLFWRRQVSYLSNLRSTTLASVTQMSFEDRDNFIRTHKYSKQNSNTMTLNCHDMNREQTLTKYYPHYTIDNLYEYCLVRNLITLLNKYGNMKGKRAFTLGHYKPLNRGGAHHISNWVIQSARDNQKQGDKLPENPVKWSYTEQVNYIMSKIDYFLVDDSVLEDLQFYILMFGKVYINEKK
ORF105	68551	68697	+	Unknown	hypothetical protein Arno162_141 [Pectobacterium phage Arno162]	AZV02181	4.34959e-10	64	atgaaaagaaataataaagtggacaaacctattaactttgtccacaagttcatggttgagcagcacaaatctgttgcaatgaagtctgagaaagactacgatagaaagcgtgataaatctgaactcaggaaagaatcatggcagtaa	MKRNNKVDKPINFVHKFMVEQHKSVAMKSEKDYDRKRDKSELRKESWQ
ORF106	68688	68867	+	Unknown	no significant homology				atggcagtaaacattgtacatgaaaagtctggtgatatcgtgacctgtaaaggttgtaatggggagcggtattacatctggtcacaaggtaagttcgtcaacaaatattgctgtgtgaagtgtgctagtcgcttcgtatacacagacccaaaacagtacatacataaagaggttaaatag	MAVNIVHEKSGDIVTCKGCNGERYYIWSQGKFVNKYCCVKCASRFVYTDPKQYIHKEVK
ORF107	68869	69750	+	Phage ribose-phosphate pyrophosphokinase	hypothetical protein Arno162_143 [Pectobacterium phage Arno162]	AZV02183	7.47141e-62	44	atgcaagctaaatacagcatcaatgtcttcagtaaaggcaacaacactaaagtaactccacacatctcacgcttcccagatgggactgttggtgtggatgttaaaggtatccctctggttggagactatgtagttatccaagtgcaaggttatgagcctgacctcatcaatatcttgatgcagattcaggatgcaacacgtgcacacggttcatactttggtgtcccttttgcactgtacttaccatatcttcctcatgcacgatatgaccgtcatatgtcagacactgacagccacgctctcaagatgtttgcactgcaattaaatgctcttggtttcgctgatgtgtatgtgattgacccacactcaacagtcgctgaggggttaattgacaacatc…	MQAKYSINVFSKGNNTKVTPHISRFPDGTVGVDVKGIPLVGDYVVIQVQGYEPDLINILMQIQDATRAHGSYFGVPFALYLPYLPHARYDRHMSDTDSHALKMFALQLNALGFADVYVIDPHSTVAEGLIDNIVVSRQLQVVSKMEDLMRMVSDADYIVAPDMGAFKKASAVSEKYKKPLVILNKVRDLTSGEITGLEVLNNYEFKATDRMLIVDDLCDGGRTFIEAAKCLRERGSESVSLYVTHGIFSAGVLKLLSNGIQNVYCTNSFSDLILEAFPDGRVKQLDVLSMVNL
ORF108	69771	71570	+	Nicotinamide phosphoribosyltransferase	nicotinamide phosphoribosyltransferase [Pectobacterium phage Arno162]	AZV02185	0	54	atgacttcatcattatacgctgtacctgctgcactgaatgctgacgcttacaagtcaggccacaaggctcagtacccagagggtatgacagcaattatgcagaacatgacaccccgttctgataagtattttgatacaccactgacaaaagatggcgttatcttctttggtctgcaacgtttttgtaaagactatctggttgaccactggaacgcatcattcttcaaccgtccaaaggatgaagcagttagtgaagcactgatgattatgaatggtatgattatgggtgcaccagtgcaacgtgagcattgggaagcattgcatgatttaggatacttgccagttgctgttgatgcattaccggagggtactttggttccaatgaaagttcctatgttc…	MTSSLYAVPAALNADAYKSGHKAQYPEGMTAIMQNMTPRSDKYFDTPLTKDGVIFFGLQRFCKDYLVDHWNASFFNRPKDEAVSEALMIMNGMIMGAPVQREHWEALHDLGYLPVAVDALPEGTLVPMKVPMFTFQNTNFQFAWVAGYLEDAFSNENWKATTIATIAFHYKRILTKWADKNCDDRSHIPYQAHDFSLRGLSGMNDGAFNSMGHLTSFMGTDNFAAVYTAKRTYAQSMEVNEIACTIAATEHTVMCANIALERHGLSSNTLSEDELLAIAETKTMNHLLTEVYPTGFLSVVGDTNDYWHTIGTKLANLRDIIVNRDGKLVVRPDSGIPYYVICGYKAVEFENAKALILRKMDVQRYGSITVESIKQASALPSLASGFDILRQAGYELIVE…
ORF109	71624	71788	+	Unknown	hypothetical protein Pma05_08480 [Plantactinospora mayteni]	GIG94275	0.02809	58	atgaccacattaacagttgtaaatagtcttgttttcttcttgctttggttgggactgatgggttatactgccactcacactaacagtgagtgtaaacactgtagcggttcaggaaactatcatggaactctttgccctttctgtggcggttctggtaaaaaataa	MTTLTVVNSLVFFLLWLGLMGYTATHTNSECKHCSGSGNYHGTLCPFCGGSGKK
ORF110	71806	74127	+	Phage rIIA lysis inhibitor	hypothetical protein [Pectobacterium phage Wc4]	QFP93806	0	40	atgcagattttaagagaagaagcggaaatcatcaaatcaagcaacacgatgcagacaagtgcagcatctattgagatgactccagagatgttcaccttgctgtcttcaggcatctacactcacaaagagcgtgctgttgtccgtgagctgtcctgtaactgtattgatgctcacaatatgaatggcaatgaagatgtcccatttgatgtgcatctgccaagtcaactggaaccatactttgaagtccgcgactacggccttggtatgtcacatgatgacgttatgagtttgtacctctcatacggcacatcaactaagcgtgacagtaacactcaaattggtggctttggtattggttcaaaatctccatttgcaattgcacagtcattcactgttgac…	MQILREEAEIIKSSNTMQTSAASIEMTPEMFTLLSSGIYTHKERAVVRELSCNCIDAHNMNGNEDVPFDVHLPSQLEPYFEVRDYGLGMSHDDVMSLYLSYGTSTKRDSNTQIGGFGIGSKSPFAIAQSFTVDSIFGGVQRKYSVYMENGIPQVTKLTEFPTDTKSGMIVRVAVSNDKITTFTREAGNIYAHFPVKPNLNRDIDLLYSNLPVLTKVEGEYIAYGGRASGESMTVGIVMGNIEYPTKLKDLVGDISNLIPAVIERLVSHISLYVPIGSVQITASREALQLNDSTRALAAKSFKEIGERFIKDMQKQVDECQSYYDLAVLWEKLCDGQRDLSGLAYLKTALNFKGKTVKAIFEELSKCRHIQAVNPDGEPVVNASGTPVMVPNAQAIKRIG…
ORF111	74223	75314	+	Putative rIIB lysis inhibitor	hypothetical protein [Pectobacterium phage Wc4]	QFP93805	6.76953e-130	60	atgtctaaccaaaatcgtgatatccaaattgctaagatgtttaaagctggcaagtctaaagctgccattggtcgttctctgggtgttgatgaatccacagttcgtcgttcactgaaacgttcagcagcgaatggtcaggttttacccgtaactaaagcaccacaacctgttgttaaagttaaggtaacaccacgccaagcactgcaagcaaaagctgaaaaggtttctccacgtgctaaaccaacactggctaaaaccaaagctgcattaactgtccgtgaagccttggaatcaggtgaaagtgtagcctacatcatcactggtgatagcatcatcttgcaacttggtgctgattcagagattgttgatagcacacataaaaactttaaagctatccgt…	MSNQNRDIQIAKMFKAGKSKAAIGRSLGVDESTVRRSLKRSAANGQVLPVTKAPQPVVKVKVTPRQALQAKAEKVSPRAKPTLAKTKAALTVREALESGESVAYIITGDSIILQLGADSEIVDSTHKNFKAIREAVLDGNFKEAFLLMNIVKAIKEYTQGAISVRGDHLYYGELEMKHNIVPRIMELMQAGDEAFKSLINFFTLLLQNPSVDSVEQTWGFISHLDVDIDTEGYIIGWKKVTSTKDGLRDSHTGKVPNDFGNIVEMPRFMVNSNRNQTCSQGLHVGAWNYVKGFSGDTIIKVRVHPADVVSVPTDYNDMKMRAAKYEVVGVVDGNKSPKVPDTSHKKLHLKIGQNGQILESKEI
ORF112	75374	75601	+	Unknown	no significant homology				atgagagcagcacttacacttctaatcagcatcacagggcttgtcttttcatactgctggattgtctttggtttaaaatttctatatgatattttcttccagaacatcccattctggacagcattctggcctaacttctgggacttcgttgtgtaccagttcctagttggtatcctgttattcattctgtgtatgattttcacatcaacaacaccaaaacgttggtaa	MRAALTLLISITGLVFSYCWIVFGLKFLYDIFFQNIPFWTAFWPNFWDFVVYQFLVGILLFILCMIFTSTTPKRW
ORF113	75686	76198	+	Phage lysin	hypothetical protein Arno18_5 [Pectobacterium phage Arno18]	AZV02191	4.27812e-56	51	atgaaaagacttatggtagggattctcctagcagtctcttcatcaacagcttcagcggcagtgacatgtcctgatttgagtaccaatcaaaaagttgttctccagaagtcttggaagtatggtgaagagaaagtaggtaagggatggggtgtcaaactggcctctgtagcttaccaagagtcaaagctgggtaaagacatacatgggcaaggctcttatggtgtctaccagttaaaaccctctacagcagcgtatatgaatggtcagaagactactaaaggtgtccgaaagagattgaccaatgagttccagtattctgctattagtgctgcaaagtatttgacttactggaaagataaaggctatagtgattacaacatgtacagagcgtacaatggt…	MKRLMVGILLAVSSSTASAAVTCPDLSTNQKVVLQKSWKYGEEKVGKGWGVKLASVAYQESKLGKDIHGQGSYGVYQLKPSTAAYMNGQKTTKGVRKRLTNEFQYSAISAAKYLTYWKDKGYSDYNMYRAYNGGYVKNKATKVYAASVQKHVHTFKQCYVYNNGVLHERS
ORF114	76089	76838	+	Polynucleotide kinase/phosphatase	hypothetical protein Arno162_6 [Pectobacterium phage Arno162]	AZV02045	8.79123e-33	39	atgttaagaacaaggcaacaaaggtctatgcagcatctgttcagaaacatgtccatacctttaaacagtgttatgtctacaacaatggagttttacatgaaagaagttagtgtgttgtatcgtccagtggcagagacgacagttcaagcaacatttgggccatcaaaattaagacagggtaaattatcctttgaagacctgatggattccaagaatgaaacagtctttgtacatgatgttgagtctggtacagaccgtcttacacatcgccgtcagatttacattcaacctacaacatttgatgtaaatcctaaacgtaaagctattgtgtgtgatattgatggtgttcttaacactatcttaggccacggcgtgaagacaacacaatctgagacagtt…	MLRTRQQRSMQHLFRNMSIPLNSVMSTTMEFYMKEVSVLYRPVAETTVQATFGPSKLRQGKLSFEDLMDSKNETVFVHDVESGTDRLTHRRQIYIQPTTFDVNPKRKAIVCDIDGVLNTILGHGVKTTQSETVQWTDIEKTVDAEPVKAMFLILQGFHEAGYVIIFSTARGDSQRVPTERYLQEYIDYRYTLFMRGLNDGDQSAALIKVDTMTACILPYYDVEFFIEDTQSNVDLMKRHCPSVKTLKIN
ORF115	76905	77312	+	Unknown	MAG TPA: hypothetical protein [Caudoviricetes sp.]	DAN14558	5.12396e-09	32	atgaaaatccaagtaaacatcattgcaacatctgctgaagaaaaactgaaagttgtcactgaaacattgcgtactaactgctcttcaaacaagacttttcgtgccatcaacgtgaaagctaacggtgcactccgtgaatatcgtgcttcaatggacacctcaacaggcttcaaaggtcgtaatgcagtgattaccgactacagtgttgagacagaagttggtgcttatgcaccagtacgtcaccttaacatggaaacagtcgtactgcttgaatttggggataaggttgtgacattctctgatgtaactactgctcagggtattgctgatgaccgtgcacgtaacgcactgacaagcattggtacaatgtcaagtgctgtgctccctgtaattaacagt…	MKIQVNIIATSAEEKLKVVTETLRTNCSSNKTFRAINVKANGALREYRASMDTSTGFKGRNAVITDYSVETEVGAYAPVRHLNMETVVLLEFGDKVVTFSDVTTAQGIADDRARNALTSIGTMSSAVLPVINSLV
ORF116	77366	77620	+	Unknown	hypothetical protein [Pectobacterium phage Wc4]	QFP93796	1.66024e-05	38	atgacagcaacactttttgtatctgcattcttcatgctgaccatagggttaattggtgtccctgcactcatactgtacctattctttagaaagtatggcaacaagataccaacaaaagtggggatgctactctgggcaataattattctttggctcaccatattctttaatgttgtgcctaaacttgtacctgaaagtatgaaacttaaaggccatcaagaaacggtctgtgaagtcagaactgtataccactga	MTATLFVSAFFMLTIGLIGVPALILYLFFRKYGNKIPTKVGMLLWAIIILWLTIFFNVVPKLVPESMKLKGHQETVCEVRTVYH
ORF117	77628	77828	+	Unknown	no significant homology				atggaaaaccttatactcacaatactactttgtattgtctttttaacagtattctctgcaccatcactcctattactttggtgggtgcaccacaggcactactggaataaatgtgcttatgaatggattctcattccaattgtagtcacttattgtatttacatcctgcacttagcagacacttacatgcttaagggttag	MENLILTILLCIVFLTVFSAPSLLLLWWVHHRHYWNKCAYEWILIPIVVTYCIYILHLADTYMLKG
ORF118	77831	78247	+	Unknown	hypothetical protein [Tatumella sp. OPLPL6]	WP_099823727	2.49553e-23	48	atggaaactaaaactgatacagctaagttcagagagttagcacactacaccacaaaaggtcgttggtggatggatagccacggtgagaatctcattgccttttcaggtaagggaataaagactgtgatgacacctaaacactcacgtgaaaaggcgtacagggatgggtttacaggtaacctctctcattggaataatgatgctgatgcctcttggattactgctacccaaccagagaacatcattaagcttctggatgaactcgatgcactcagagatgacgtgttgcaggtgtctggtgcaattggccttgcacgttctatgttagataatgaagataaactaattattggcattctggatgcaatccatgctaagattagaaccagaaagaaaggg…	METKTDTAKFRELAHYTTKGRWWMDSHGENLIAFSGKGIKTVMTPKHSREKAYRDGFTGNLSHWNNDADASWITATQPENIIKLLDELDALRDDVLQVSGAIGLARSMLDNEDKLIIGILDAIHAKIRTRKKGEDNGL
ORF119	78237	78398	+	Unknown	no significant homology				atggcttataaggttgtccacggttttttaaaaaatacatcctcaagttgtggtgggtgtggctccagacattactctgataatgatgtcacaagaccatcactcgaagcatggaagaaagatgctaagtttaagtacaaacgcttaaggaaaacaaaatga	MAYKVVHGFLKNTSSSCGGCGSRHYSDNDVTRPSLEAWKKDAKFKYKRLRKTK
ORF120	78395	78652	+	Unknown	no significant homology				atgattaatcgctggaacgttgttgcttgcacaagtacagcaggtggtgctatcatcgacagattctctgcaactaaccttgataagccatcttgtgatgctttccataaaggttgtgcagcaattattactgaacacacagttgcattaggcttgacaccactcgtctcacgtggtctagtggacacagaatggcgggctgttggtacaaaagatgcaatctacggtcaaatcataatcacaaaatacagagggtag	MINRWNVVACTSTAGGAIIDRFSATNLDKPSCDAFHKGCAAIITEHTVALGLTPLVSRGLVDTEWRAVGTKDAIYGQIIITKYRG
ORF121	78657	79415	+	Phage phosphatase	putative phosphatase [Escherichia phage warpig]	QHR74461	1.65049e-41	42	atgggtgttactaaaattgttcgtggtgatatcatttccttggcagacaagcatgaagttgatttagttgcacacggttgtaactgtcgtaacatcatgggtgctggtattgcaaaaagtatctctacagcgtggcctcaagcgcttcagaatgacaaggctcagtatgaacgcttaggtggtcgtgaccatgaagaggtgaaagagttagctggtaaattcacttcatgcacgctcccaaatggtgtccgtgttgttaacctgtacactcaaattgatatgggtgcaaatgctgagtaccaatatgttgaggcttctgcaaaggctctctatgagtttgcaatgaatcgtggagtgaagcgtattgctatccctcttattggttgcggcattggtggt…	MGVTKIVRGDIISLADKHEVDLVAHGCNCRNIMGAGIAKSISTAWPQALQNDKAQYERLGGRDHEEVKELAGKFTSCTLPNGVRVVNLYTQIDMGANAEYQYVEASAKALYEFAMNRGVKRIAIPLIGCGIGGLAAPAVLSIFNSIFKDIDVVVVVYQGDLKTFTKLTEDWGNFSTPNVTDGRYRVILKDGSLVPEVTVKPEGSLKWLTVKNPMSELKVMCTNNGAMYLTIGNVDHRVYAYDTTTITPALVK
ORF122	79682	79428	-	Unknown	no significant homology				atgtttgagtgtatctatatagagcacgtttttgaaatgagtttccgagtgcgatattgtttgtttggagatttcttagtgagttttgtagaggtttctagggggagttttgtgcggagttttaaaggtgtacctgcaacaattaccagagtgtcttccagcaagagttgcagatactttacagagaagtgtcaaggtgttttctcaagacacttttcagcgaggctacagcgagggttaacccagcgtccctag	MFECIYIEHVFEMSFRVRYCLFGDFLVSFVEVSRGSFVRSFKGVPATITRVSSSKSCRYFTEKCQGVFSRHFSARLQRGLTQRP
ORF123	80051	80323	+	Unknown	no significant homology				atggctagaaaaaccacactggcagcaaaagcattaattgaaattcataacaacatgacaaaagctatcttggatgatgtcaagctaaacaacacggaaaagacaaccgcgcttgttactgcaaatactatggttgaggcgtttctcttcccgcttaactgttatcatggctatgatatgctccctcacgtatcactcgcattgaaagcgggtgagtatgattacatatcatcacaacacagctactatgcacacttttatattgttagatag	MARKTTLAAKALIEIHNNMTKAILDDVKLNNTEKTTALVTANTMVEAFLFPLNCYHGYDMLPHVSLALKAGEYDYISSQHSYYAHFYIVR
ORF124	80420	80962	+	Unknown	hypothetical protein [Klebsiella phage DP]	UYA58265	1.93986e-33	37	atgggctggacttcagtagacaatgactacaaaaacaacaaagatttttacaatcatcgattgacaggtggtctagttgattacgctcgtgtccttgacgtttcattccaagggaatgagatatgggagctgatagaagtcacccataaaggcccgtacagcgtgaccattgaagtttttatcaacctttatgtagttaagcgtgacaacggccagattttctggaaaaatcttagtgaatcttgtggcccgtattattataaatgtcctttgaaattcttaaaagcttcaacctgtcaggatgccgtcgctattgattggcgcggtaagtgtcttcaactgaaagctcaggttaaaagtaaaccaaacttcaaagagtctttaaggcgtgggcaagtt…	MGWTSVDNDYKNNKDFYNHRLTGGLVDYARVLDVSFQGNEIWELIEVTHKGPYSVTIEVFINLYVVKRDNGQIFWKNLSESCGPYYYKCPLKFLKASTCQDAVAIDWRGKCLQLKAQVKSKPNFKESLRRGQVITTKAGSKVEFLFHHNRQRYAGRLVSEDKINTNQTFAWKYSEIEDVM
ORF125	81059	81433	+	Unknown	hypothetical protein POP12_121 [Pectobacterium phage POP12]	QPI17913	2.59566e-39	55	atggcttatatgaataaagagttaaaagcgcgtttggtagctgaagtaaaaaaagttcttccaaaaggttggaaagtaacttatcgtgttgaaaattactcatctatcaacttgacaattcgtcaagctccaatccgcttggaggacatctatgatgaagtccagaaaaacggctatgtaacaatcaaccatttttatattgaaaaacatgtgaaagatactgcgattagagacgtattagtcgctatctacaaggctcttgattctgaaaattacaataacagtgatatccagactgattactttgatgttggttactacatcaatatgagtttcggcgcatgggataaaccatttatttcaactgcacaataa	MAYMNKELKARLVAEVKKVLPKGWKVTYRVENYSSINLTIRQAPIRLEDIYDEVQKNGYVTINHFYIEKHVKDTAIRDVLVAIYKALDSENYNNSDIQTDYFDVGYYINMSFGAWDKPFISTAQ
ORF126	81457	81873	+	Unknown	no significant homology				atgtctattgaattgcttaacatgcgcttaattgctaaccgtattaatcaagaaacaactcttgagatgagtgttgacgctcaactggctgaagttgtcacggctttaaggcatcacacaagcgcacgcgtcatcatggaggttttcgttaacccaattttcacggaaaagttcttcacatcttgccatgctgatataaccaaaatcataacgggtaaaaagtgggaaaataaatcaaagtggtatctttcccgctatatgggcgctgaagttgcaaaatattgcattaagacagtagcaattcatgactacaatttcaattttgcaatggctgattacctcgctaatgagatgtttaaactcttgacagttgaggacttttctcacattcttagcagt…	MSIELLNMRLIANRINQETTLEMSVDAQLAEVVTALRHHTSARVIMEVFVNPIFTEKFFTSCHADITKIITGKKWENKSKWYLSRYMGAEVAKYCIKTVAIHDYNFNFAMADYLANEMFKLLTVEDFSHILSSHNKGA
ORF127	81870	82220	+	Unknown	no significant homology				atgatgtcttttcttatgaaagtttttgttgtgtttcttatcctttccttactctatactttgagggaactcaaaaaggaaaaggggaaagtcacacaggtaaatgatagtgtgattgtccagccacgtgtcaaggtatttttagacagcttgacattctatcaacttgactatgcatcaaaaatgacattatcaagtttgtatagacaaggcttttttgattcacttgattatggtcagaaaatggtctacgcagacttaatgcatgatttaaagcttgacaatctggatgaatggaagccgtacatgctgcaattgaaaatggagaagctcccagcaacaaatcagtaa	MMSFLMKVFVVFLILSLLYTLRELKKEKGKVTQVNDSVIVQPRVKVFLDSLTFYQLDYASKMTLSSLYRQGFFDSLDYGQKMVYADLMHDLKLDNLDEWKPYMLQLKMEKLPATNQ
ORF128	82493	82723	+	Unknown	no significant homology				atgtctaagcatatagctgtcagtgctttaaaagttggcgataaaatagatgcatcttgtggtactgctaacgtttatgaagttgtaaaaataacccattatcttgagggtacttacgttcgcattgatacgctgcttcatattggtaatgactacttttttgaagttccaatgcacttgcaccctagcgatttagttttattgttaaatgggaaagatgatgcaaaataa	MSKHIAVSALKVGDKIDASCGTANVYEVVKITHYLEGTYVRIDTLLHIGNDYFFEVPMHLHPSDLVLLLNGKDDAK
ORF129	82713	82859	+	Unknown	no significant homology				atgcaaaataaagcaagtgagagacgcattgcaaaagctttaagctacaaagctagaaaggtgactcatacgccagcaactaaacaattttcaggtgcgagcgtttggcctgttaaccacgcttccagatataacacgttcaagtag	MQNKASERRIAKALSYKARKVTHTPATKQFSGASVWPVNHASRYNTFK
ORF130	82940	83719	+	Unknown	hypothetical protein KP12_20 [Klebsiella phage KP12]	UNI73430	4.05459e-125	65	atgttaacacttgcaaatggtcaaaccttgtcacctaatggcacgttattgcagtctaaaatcaagcgtcaagttaaaccaaaatcaggttacatcttgtatcaagggccaagcgttttagacggtgcgccaatcgttgtgattgctacaatgtcaaccactaatgaaaaaactggtaacatggtgcaaacgtggattatgcgagacgatatatctccacttgaagcaagcgcggcaagtttggattcttcagtttgtggaatgtgtcctcatcgtaccagtttaaagggggcttgctatgtgacactacatcaggcaccgctagcagtatggaaagcatataaaaacaataaatacaaatggcttgacgctggcgattatcagcatttcagcaataga…	MLTLANGQTLSPNGTLLQSKIKRQVKPKSGYILYQGPSVLDGAPIVVIATMSTTNEKTGNMVQTWIMRDDISPLEASAASLDSSVCGMCPHRTSLKGACYVTLHQAPLAVWKAYKNNKYKWLDAGDYQHFSNRSVRLGSYGDPAAVPFKVWANITSISQNFTGYTHQLKHKNFDVRLTTLCQVSVDTEAQAKHAQKAGYKTYRVKTENMRVLDGEIVCLADTMGISCIECGLCNGQQANITINVHGRSKNRFDKFERII
ORF131	83837	84145	+	Unknown	hypothetical protein [Yersinia phage fHe-Yen9-03]	SOK58823	0.0130561	47	atgactactgtcacaattaagaacgttcaaactttccatgcttcacgctcaattgctcgtttggctggtaaggttgtcgataatggctcgtctgctccggctggtaaacgttggggagttgtagttgataaaaagcttgttgtggcacatccagtaatggggccacgcttcagcaaactagtaaacagtgaaagcacaaccttgcaacaagcaacaaaacaagctgtaaaagttcttacaaaacgttgtgcaatggcccttgcaatgcggtggcgtctagaaaattcattaggtggtaataatgtctaa	MTTVTIKNVQTFHASRSIARLAGKVVDNGSSAPAGKRWGVVVDKKLVVAHPVMGPRFSKLVNSESTTLQQATKQAVKVLTKRCAMALAMRWRLENSLGGNNV
ORF132	84138	84299	+	Unknown	no significant homology				atgtctaattttgttgtcttatggtcaacacgtgacagcacaaagataaataattgtgcaaaaactcacatttacgccaagaatagacaagaggccactgaaaaggcaaaatctcagttaggcgatggcgtatttatcaaggcagttaaaaagatatcttaa	MSNFVVLWSTRDSTKINNCAKTHIYAKNRQEATEKAKSQLGDGVFIKAVKKIS
ORF133	84309	84476	+	Unknown	no significant homology				atgttggttacatggtacttattgattatggttaatgtcaattcagccactaatcaggcaacttgggaggctaccaacgaattcaagtctgaagaatcttgtttacagtatgtcgaggctaacaaggtctatctagacgttaaagcgtgggattgctcacctttgtaa	MLVTWYLLIMVNVNSATNQATWEATNEFKSEESCLQYVEANKVYLDVKAWDCSPL
ORF134	84574	85080	+	Unknown	hypothetical protein [Enterobacter pseudoroggenkampii]	WP_267216935	8.38474e-10	37	atgattatcaataaattcgcagtattgaacgccatgcaaaagtcttgccatctggttaacactggcaaaaaagatggagataagacttgggatttacgcatttctcacacttatcaaggtgttacacgtgtacgcactgtaggctttattgctaaatgttctgtcaatggtaaatactacgtttcccgcatttcttccaatggctctttcaagaatttcatgcaagcccttgcagcaatgtttcaagtgttttgtgatgcatgttatgacctgatgcgctcaatgcgtttcggtgaaaaaacgccattaactaataactacgaatacgccgttgcagatatcacaaaaacccgtttgctgatgtcagtagaaaaatcagttattaaagcacctgaattc…	MIINKFAVLNAMQKSCHLVNTGKKDGDKTWDLRISHTYQGVTRVRTVGFIAKCSVNGKYYVSRISSNGSFKNFMQALAAMFQVFCDACYDLMRSMRFGEKTPLTNNYEYAVADITKTRLLMSVEKSVIKAPEFYDFHHNPTYAKGAKKSVLKGLRHSLNTFFFSKGVI
ORF135	85190	85438	+	Unknown	no significant homology				gtgattagttataaacctgaagtacctacaattattggtcgcattgtacacagtagcgagtttagggagtaccgtgtacatgttgagggtaataacccttactacacaactgacagggcagacgcaagagacacggctctcaatatgatgagagaacgtgcggagttgttagggtatgataagaaaactgtaaactatcagcttaagccaacacggacagctactttttcacaaaatgaggcatggtaa	MISYKPEVPTIIGRIVHSSEFREYRVHVEGNNPYYTTDRADARDTALNMMRERAELLGYDKKTVNYQLKPTRTATFSQNEAW
ORF136	85440	85634	+	Unknown	no significant homology				atgcaacttacaaagattgattaccatgatatcctgaataactcaatgtattacatcctacacagtgagacgttgaagcgtgaacatatctcaaaagatgccttttaccagattgttaacgctgcaaaagacgtgaaaattaactcttatccttgggagcaatgcacaactaacgagtattttctcacattctag	MQLTKIDYHDILNNSMYYILHSETLKREHISKDAFYQIVNAAKDVKINSYPWEQCTTNEYFLTF
ORF137	85740	86351	+	Unknown	hypothetical protein [Shigella sonnei]	EFV9058529	6.71208e-05	24	atgtcaaaaatagccgctaaaatcatctcacgcgcagacgcagccctgaaaactcaattcgttggtttaaaccttgccaattcatggtttgaacattacgaaaaacattctaatacaggccgttttgattcacgtgccattattgaccgtgtaacccttgctcacctcatcgttgattcgattgccaatgcggttgaatcttggaatgctggcatggaaacaaaaaactattccagccttgataagtgcattaatggttacgttgaagcaaacttggcagattggagtcttaaatcatttaaagcacgttgtgctggttgtgttactgtttgtcaagacttagcacgcttagagaaagcagtctctaacattaagagcgtggcacacacctgtttagca…	MSKIAAKIISRADAALKTQFVGLNLANSWFEHYEKHSNTGRFDSRAIIDRVTLAHLIVDSIANAVESWNAGMETKNYSSLDKCINGYVEANLADWSLKSFKARCAGCVTVCQDLARLEKAVSNIKSVAHTCLAKHIYSGIKIKVDTEFCLVLRVDVLKESFSETMIEVTYKFAGSETESIMFAQWDTVEICDGTQKINPRYLN
ORF138	86454	86344	-	Unknown	no significant homology				gtggcacgcacaggatgccatttccagtgtacgcttaaagatgagtatcacaagagacgtaaaaaagccccagttaaggggctaaacagttcgatgaataaaattaattga	MARTGCHFQCTLKDEYHKRRKKAPVKGLNSSMNKIN
ORF139	86880	86758	-	Unknown	no significant homology				gtgtacccttatcagatatccttaacctatccactagcttatgatagcgtagcaataagcccctgttatgtgaccattgttaaacgctatcttaacagtatgtttaaagttcttttaacttaa	MYPYQISLTYPLAYDSVAISPCYVTIVKRYLNSMFKVLLT
ORF140	87542	87396	-	Unknown	no significant homology				atggtcagtttcattgacagctttctggtcatttctatgtatacctgcttagtaagcacagatagagtgttaccagaatgttgcaaaatagtaaaatatctgttaaaagtaactgcgaatcattcttataagcatctgcacagttga	MVSFIDSFLVISMYTCLVSTDRVLPECCKIVKYLLKVTANHSYKHLHS
ORF141	87543	87659	+	Unknown	no significant homology				ttggtctccctagtaaaatttacaggggaatacaggggagtgagaactttggagagagtgacaaggcactgttcagaacactttcagatgaatcaccatagtgacattaagtggtga	MVSLVKFTGEYRGVRTLERVTRHCSEHFQMNHHSDIKW
ORF142	88144	87788	-	Unknown	hypothetical protein JR322_gp146 [Escherichia phage muut]	YP_009985717	4.19472e-09	46	atgatgcgcttaagagtgtttcgtgagaagaagaggaaaaccatgtcacacctttgtggttgtgtgattggtactcaagctgtagattggagatacatgccttatggaagagagaggagagtaggtatgatagcctacatgcttagacagggaaaggttgctgttaacaagagataccagattatcaccaagcacgatgctgatatcaaatattaccttaaacgtggcatcctcaccctcaataagtatggtgaccagacgtatgtaaagttcactagaaaggggtttgaactctttgtcttgggtatagctgaaccagaaatgtctgcacaaatacagtcagagttaaggaactaa	MMRLRVFREKKRKTMSHLCGCVIGTQAVDWRYMPYGRERRVGMIAYMLRQGKVAVNKRYQIITKHDADIKYYLKRGILTLNKYGDQTYVKFTRKGFELFVLGIAEPEMSAQIQSELRN
ORF143	88395	88141	-	Unknown	hypothetical protein [Serratia sp. Se-RSBMAAmG]	WP_282994819	8.73805e-19	51	atgaaaattggtgagttggttgagtggttgaagacattcccacaggatgctgatgtcttggttctgtcacatgatgatagtcattcttgcgtctacactcaaggtgggacaacagaaactgtagagttcatactagaagactctgaaccattcaagggtgataagacttgggagtataatgagtacacacgtgagacattcaaaccctgtagcttctatgggaagaaagaactcatattagggagaacgatatga	MKIGELVEWLKTFPQDADVLVLSHDDSHSCVYTQGGTTETVEFILEDSEPFKGDKTWEYNEYTRETFKPCSFYGKKELILGRTI
ORF144	88646	88392	-	Unknown	no significant homology				atgtcaacattaatgaaactaaaccaaagagctgtgttctttcgtgatttaaagtttggagccatattcgttaaggacgataagatttacactaaggttagtgatgatgatggttacaactgtcaccgtgttcatttcactattgctaacaccagtaagggtgcatttggtggatggacaagacttggtaacgtgaatgtagatatggggccaacatgtggctgttacccactacagtatgaggggtgtatatga	MSTLMKLNQRAVFFRDLKFGAIFVKDDKIYTKVSDDDGYNCHRVHFTIANTSKGAFGGWTRLGNVNVDMGPTCGCYPLQYEGCI
ORF145	89249	88710	-	Unknown	hypothetical protein [Shigella sonnei]	EFW5562585	2.01159e-09	25	atgtctgagtccaatattcacggtatgattgccacacttaatggcactgtcaccaaaatgacggttgatatgaatcacgtatgcacaacaagctacactaatgtggatatgtaccagttcaacacacacgatatctttatggctatgccaagactggttaagaatggtttgaccacaccactgagtcgtgaagacctagcaggtgcatactcaatcttcgcagagcaacttaaaggtgtctttgtcaattatctgaagatgtcaaatggtgatattatctgtacagttcatcttggtggtaagccaatgactgctgagggtaactttattatcttgacaccaactgaagaaagatggtggtgccagagtcaacctctgcgtgaatctgtagaagccatc…	MSESNIHGMIATLNGTVTKMTVDMNHVCTTSYTNVDMYQFNTHDIFMAMPRLVKNGLTTPLSREDLAGAYSIFAEQLKGVFVNYLKMSNGDIICTVHLGGKPMTAEGNFIILTPTEERWWCQSQPLRESVEAIQSLIPEFKPWLGSWNDILLSVLRKVNPEAVRSLTISLEDEHDFDSH
ORF146	89609	89250	-	Unknown	hypothetical protein Arno18_46 [Pectobacterium phage Arno18]	AZV02232	1.53175e-22	42	atgatgacgaagatacacatagtcgtagttaatgatatgttcaaagacatctacaactccaccatttcgggtattcatcgtgagacttataaatacaatatggcaactgatgagtgtgattctgagttgcctacttttcgtattgagcagtttcacaaagagttaataaagtacgtggtctatcatggtgaataccacctgtttgtgcagggtcacatggctgaaagtgagattgggcgtatagaccactgcatatacaccttgaccggactacgtgggagcgctataaagctacacagtctggagtttataggggtgccaagtaccccgatgaagaagttcttattgaggagagtttaa	MMTKIHIVVVNDMFKDIYNSTISGIHRETYKYNMATDECDSELPTFRIEQFHKELIKYVVYHGEYHLFVQGHMAESEIGRIDHCIYTLTGLRGSAIKLHSLEFIGVPSTPMKKFLLRRV
ORF147	89862	89578	-	Unknown	no significant homology				atggcttacttgcaagtaattatacctgtcgctgattttgaactctgtaaagagtttgatatgtaccatactttcacatcaaagaactacagagacactgttagggctgcctataagaagtgctatagtgcagacgttacaggtgagctgtgtattgactatcaggatgtcactgatatgagggcataccaacagatgacattccgcttcagcttgagtgacaacacactggtgagtggattcttaagggtttatgatgacgaagatacacatagtcgtagttaa	MAYLQVIIPVADFELCKEFDMYHTFTSKNYRDTVRAAYKKCYSADVTGELCIDYQDVTDMRAYQQMTFRFSLSDNTLVSGFLRVYDDEDTHSRS
ORF148	89998	89828	-	Unknown	no significant homology				atggttgctaattatactgagcaagttaagcagttcactccaacaagacgtgctcagtggtttgataatgggttgtgtatgagtcatgataaaggcttgacactgattggtaatcttgggaaaaaggtgcagtcacatggcttacttgcaagtaattatacctgtcgctga	MVANYTEQVKQFTPTRRAQWFDNGLCMSHDKGLTLIGNLGKKVQSHGLLASNYTCR

## Sheet: vB_YenM_P8
DNA element	Start	Stop	Strand	Predicted function	Best match (NCBI blastp)	Accession no.	E-value	Sequence identity (%)	Nucleotide sequence	Amino acid sequence
ORF001	37	204	+	Phage major capsid protein	hypothetical protein SP18_gp199 [Shigella phage SP18]	YP_003934822	1.39114e-31	100	atgtcagataagatttgtgttgtctgtaaaactccaatcgattctgcattggttgtggatacagaccaaggtccggtgcatccgggcgcctgttataattatgttcagagtttgccagttacggaaaatacagaagagcaactgaacgagacccaacttttaatttag	MSDKICVVCKTPIDSALVVDTDQGPVHPGACYNYVQSLPVTENTEEQLNETQLLI
ORF002	489	262	-	Phage DNA helicase	RNA-DNA and DNA-helicase DNA dependent ATPase [Escherichia phage UPEC07]	QUL77553	1.82393e-43	100	atgaaatccttcgaagaaattatgtacgaagcatcaattgaaggctttatggctaagattggttcctgccagaccatagacggtctgaaggagttggaaagctattataaaaaacgcagtaaagaagctgaactaaaagattccgatgatatcagtgttcgtgatgctcttgccggtaaacgcgccgagcttgaggatatggacgatgatgaagacgaagatttctaa	MKSFEEIMYEASIEGFMAKIGSCQTIDGLKELESYYKKRSKEAELKDSDDISVRDALAGKRAELEDMDDDEDEDF
ORF003	1274	489	-	Homing endonuclease	hypothetical protein [Escherichia phage P479]	QWQ55948	1.95359e-175	90	atgaattatcaaaaaatttacgatgatttaattttaaatgcaagagaaagaggttggacaaaggcctctgctccttgccgaatcgaaatacatcatattataccaaagtcggttggaggtaccaaccatcccgataacttagttgctttaacagttcgtgagcatatattagctcatgttatattggcaaaagctcaaggtggtaaattatggcgcgctgcatttggtatgacaaacggccggcggttaaaggaagttagttcgagaacgattacattgcttaaagaaaaagcgtcacatttaattagtgaagctttaattggtaataatcatggctcatatgaatggtcttcagaacgtctccaaatacatattgacgcgatgcgcaaagttggactt…	MNYQKIYDDLILNARERGWTKASAPCRIEIHHIIPKSVGGTNHPDNLVALTVREHILAHVILAKAQGGKLWRAAFGMTNGRRLKEVSSRTITLLKEKASHLISEALIGNNHGSYEWSSERLQIHIDAMRKVGLTPAKLKALEKAWETNKGRTQSAESNAKRSKSLQGFTPVKAGDYTTCSNAGKANKGIKKSFRSEDHSKNWKETHAKKYPHWLLYDELFLLWINNNKPKVTGFTKTAIEAGYPKAHYGKMVDKFIKQVEI
ORF004	2770	1271	-	Phage DNA helicase	DNA helicase [Escherichia phage P479]	QWQ55949	0	99	atggatattaaaatcaactttctaaattttagtcacgtgcatgttgaatgtgaagatggaatcttctacgaactccgtgattacttcagcttcgaagctgaaaattatcgcttcaatccaaaattcaagcagggagtttgggacggacgaatccgcctcctggattacaatcgtaaattaccatacggtttggttaatcaaattaaaaagttcgctgaccagtttggctattcattctggattgacccacaaatcaccgagaaagaagaaatctctcgcgaagaattcgacaaatgggttgagtcaaaagaaatctattcaggcaatactaagataacgccccattggtatcaatctgacgccgtatatgatggtctggtcaacagaagaaagattctg…	MDIKINFLNFSHVHVECEDGIFYELRDYFSFEAENYRFNPKFKQGVWDGRIRLLDYNRKLPYGLVNQIKKFADQFGYSFWIDPQITEKEEISREEFDKWVESKEIYSGNTKITPHWYQSDAVYDGLVNRRKILNLPTSAGKSLIQALLARYYLENYEGKVLILVPTTALVDQMINDFVDYRLFPREACLGIRSGTKRDSDAMIYVSTYQTAVKQPKEWFEQFGQFMNDECHMATGKSISTVIEGLTNCMFKFGLSGSLRDGKANLMQYMGLFGDIFKPVSTSKLMEDGQVTDLKINSIFLRYPDEFTVKMKGKTYQDEIKVITKATRRNKWVTNLALKLAKKDENVFLMFKNIEHGKSMFEMLKEAGHEKVYYVSGEVDTETRNALKVMAENGKGIIVV…
ORF005	2825	3490	+	Phage minor head protein inhibitor of protease	hypothetical protein [Escherichia phage PSD2001]	UIS66147	1.19932e-154	98	atgattgacaagaactacattgaggaaattcgtgtcctcgagaaaaaagaagccaaagaaaaattagccgaatatgcagcatcacttggcgttgatgttaagaaaacaaaaacctttgataatatgttggctgacctggaagcaggacttaaagcatttgctgacatgcctatgcctgatgataatgaaggcctgagcatcactgaccttatcgatgctgacgatgaattgtctggtgctaaatttgaaggtgatgagtctgctaaagaagaagctaagctcttatttgatgccccagccgaagcaaaggttgaagttgtagaaatcgaaaaaccagttgttgtggttgaagaagatgttccttttgtcgaagaaaagttcgaagcggctgttgctaag…	MIDKNYIEEIRVLEKKEAKEKLAEYAASLGVDVKKTKTFDNMLADLEAGLKAFADMPMPDDNEGLSITDLIDADDELSGAKFEGDESAKEEAKLLFDAPAEAKVEVVEIEKPVVVVEEDVPFVEEKFEAAVAKVIESEKLVFTLPKNFSPNLMLIGKNPGFCTVPWWIYQWIAETPDWKERPTAFPHPTAHQTLFSLIYYINRNGSVLVRETRNSSFVTLK
ORF006	3500	4348	+	Phage capsid and scaffold protein	Hoc-like head decoration [Escherichia phage AnYang]	YP_010100322	0	95	atggcttataccgtaactattgctcctttggcggctacggccgttattggagcaacaaccaatttcactgcgaccggttccggtgctgcagttgaaggtaccgaatcatttgtctggaccgttgatggtgttcctcaatcttctgtgactgctgcaatggattatgttgctgttggtccagcaggtctcaagactattaaagttgttgcaacaactacaccagcggacggcgaaccagaaacagctgaagccgaaacaactttaactatccagaataaaactatgtctggtgtttctgtgacattaaccccagaatcaattaatgttccggaagatactccggcttcttttaaagctactgtagccggtgcgcctgctggtgctacttttgcctattct…	MAYTVTIAPLAATAVIGATTNFTATGSGAAVEGTESFVWTVDGVPQSSVTAAMDYVAVGPAGLKTIKVVATTTPADGEPETAEAETTLTIQNKTMSGVSVTLTPESINVPEDTPASFKATVAGAPAGATFAYSWKKDGSPVVGATDTLTIDTSAEGSQLIEVSVVVSATDYNPVTVTKTGNVTVTAKVAPVPDGELPYIHPLPVRNSAYIWCGWWVMDEIQKMTLAGQDWKTDDPDSPYYLHRYTLQKMITDYPEVDVQESRNGRVIHRTALETGIIYDYVY
ORF007	4382	4495	+	Unknown	no significant similarity				atggtactgggcaaatgttacctggacccttctctagtgagtctttgtgaccatacaatgcaattgttcatctggcataaaaatcatgtttacaagttaaaaattccatgttaa	MVLGKCYLDPSLVSLCDHTMQLFIWHKNHVYKLKIPC
ORF008	4516	4719	+	Phage DNA primase-helicase subunit	hypothetical protein SP18_gp193 [Shigella phage SP18]	YP_003934816	1.19363e-36	97	atgagaatcagtatggataaggttaaagtacattttctgcatgaatctggtatgacatttattgaaatcgccaaggtattaggcgggactgctaaagagatggcaaaggcctgggttgatgtagaacgagccaaagctaaatttaaagcgaaagaaaagattgtttatcgtaaacgtttgaataacaaaaaggtgaagaaatga	MRISMDKVKVHFLHESGMTFIEIAKVLGGTAKEMAKAWVDVERAKAKFKAKEKIVYRKRLNNKKVKK
ORF009	4716	4979	+	Unknown	hypothetical protein [Escherichia phage UPEC07]	QUL77559	1.53213e-55	100	atgacattcgcagaagaactacgccaaatagccaaagagtcacaagataaagttgcaaatgactttatttctatatttcgcaaagtggctatcgccgccgccgagaatggcaaagatgctgttaatatggcagtttctgaaaaagagtatgaagaaggaaaccgcgcaaagatatctgaatttctgcgagcagaaaaatttacatcttttacctggaattatgattggcaagaatccaagccaatgctgtatgtaaaattctga	MTFAEELRQIAKESQDKVANDFISIFRKVAIAAAENGKDAVNMAVSEKEYEEGNRAKISEFLRAEKFTSFTWNYDWQESKPMLYVKF
ORF010	5110	6117	+	Phage RNA ligase	RNA ligase [Escherichia phage UPEC07]	QUL77560	0	99	atgtttaagaaatacaacagccttgaaaatcactataataacaagttcattgaaaagattcgcctgcaaggcttcaccagcggtgaatgggtagctcgtgaaaagattcatggtaccaacttttcattaatcattgaacaagacaatgtgacatgcgcgaaacgcactggacctattctacctgcagaagatttctatggttatgaaattgtattaaagaactacgcagattctattaaatctgtgcagaaacttttacaggatattaattaccaggcttaccagatttatggtgagtttgctggtacaagtatccagaagaatgtggattacggtgataaagatttctatgtgtttgatatccgcgttactaaggaagatggctctgaatccgtcctg…	MFKKYNSLENHYNNKFIEKIRLQGFTSGEWVAREKIHGTNFSLIIEQDNVTCAKRTGPILPAEDFYGYEIVLKNYADSIKSVQKLLQDINYQAYQIYGEFAGTSIQKNVDYGDKDFYVFDIRVTKEDGSESVLTDTLMEAFCIIHKFKVAPRLATGSFEDLIKLPNDLDSVVPDYNFTVDNAGLTTANTTDFDAKVEGKVFTAEGFVLKPDVPAWLPNGERVAIKCKNSKFSEKKKSDKPIKAAVVLSQEDLDVLWKFTDYVTVNRINNVISKIGEVSPKDFGKVMGLTVQDILEEAGREGLELTQTENPVEVKKQLIANVKETLRHVWIALISE
ORF011	7418	6135	-	Phage capsid vertex protein	capsid vertex protein [Escherichia phage UPEC01]	QQG31021	0	100	atgcaaaagattaatgcactaattcacgaatcaacattaacggcggccaaccaggtcgcccgtcctaatttgctttcttatactcaagccacgaataaacgaatttttaaagcgctcgtggccgaacagaaaactacccagcctgttgcagcgctgtatggtgttcgtgttctgaacccagatgataaaatgacttatctcggtggagcaacatttgcaggtcagattggtatgttcgagcgtaagaatattccagaatttacaaacaaagacgaagcttatgcagtcggcgatatgttccagtttgaaagtgttgtgttcaaagttttggaagcatccccattcgccggtacactcgaaactgatttaggtgaagttatttctgaagccattgctgct…	MQKINALIHESTLTAANQVARPNLLSYTQATNKRIFKALVAEQKTTQPVAALYGVRVLNPDDKMTYLGGATFAGQIGMFERKNIPEFTNKDEAYAVGDMFQFESVVFKVLEASPFAGTLETDLGEVISEAIAAGHIRMMSDAAFTDKFEKGHPEIAEAGFRIDKWQTEVKSRKLKTSLTVELAQDLEANGFDATDFIDNILGIQMAEEINKDVLQSLITVSSRFKVQGVSEKGVLNLTDPKYDNAQDRARTLYYYMCEMNSAVQRQTSFAGTYAVASSRCAAILAASGWVEKKEDQDELAYGVLKNGLPLYADMNSPCDYVIVGVNADMGEGQTVASLYYAPYTEGLSEVDDEGDTSVGEFKVIVDPESLQPTVALLARYALTANPYTVAKDDKEARLI…
ORF012	8699	7419	-	Phage capsid vertex protein	capsid vertex protein [Escherichia phage UPEC07]	QUL77562	0	99	atggcaaagattaacaaattactgcgcgagtcaactattactaccagcaactccttgggccgcccgaatcttgttgctttgacccgcgctacgactaaattgatttaccgcgatatcatcgctgaacaacgtactaaccaacctgttgctgcactgtatggtgttaaatatcttactcctgataatgaattcagtttccagacgggcgctacttatggaggcgaagtcggttctaaagaccgcacaactattctagaattaactacagccactcagcctgtggctaaaggcgaatatgtaaaataccaaaatatcgtttacaaagctctggttgataatccatttgcatcgaccacagaaacagtgctatctgatgttctgcaagaaggtcttattgca…	MAKINKLLRESTITTSNSLGRPNLVALTRATTKLIYRDIIAEQRTNQPVAALYGVKYLTPDNEFSFQTGATYGGEVGSKDRTTILELTTATQPVAKGEYVKYQNIVYKALVDNPFASTTETVLSDVLQEGLIASTIRLVPDAAHTEKFEAGDVEISNAVFQVNKWNAPVKTRKLKTALTVELAQDMEANGFNAPAFLEDLLATIMADEINKDVLQSLITVSKRYKVTGVSDNGTIDLTYDAAPEGARKLYELVCEMNSEIQKTTSYSGTFVVASSRVAAMLAGSGWLKHRPEDEQWLPETAYGYLINGLPVFCDVNSPLDYVTVGVKENYGGNEVVGSIFYAPYTEGLDLDDEEHVGAFKVIVDPDSLQPSISLMVRYALSANPYTVAKDDKEARIIDA…
ORF013	8823	8725	-	Unknown	hypothetical protein [Escherichia phage UPEC01]	QQG31023	9.65566e-13	100	ttgctttgttcatttttaaactccaggttttgtttgttaactcagtatggaatcattatgtcttatcttaatctggttgtaaacaacttttataaataa	MLCSFLNSRFCLLTQYGIIMSYLNLVVNNFYK
ORF014	8811	9092	+	Unknown	hypothetical protein [Escherichia phage UPEC01]	QQG31024	3.86812e-59	100	atgaacaaagcaactttccttctgaacacctttaaaaaattggaaattgaagttattgcattggtcaacaaatacccaaatggtgttaatggtaatgctctgaacaaactagttaaaaaatatgaaaacttagcatatgacactgatttctggtggaatggtaattattctactcacactaaagataaaaatggtaactggttgaaacttcaagaaaacaatgttaacttcagagacctcatcaagcgccgggtagaagttcatttaaatggtatggtatga	MNKATFLLNTFKKLEIEVIALVNKYPNGVNGNALNKLVKKYENLAYDTDFWWNGNYSTHTKDKNGNWLKLQENNVNFRDLIKRRVEVHLNGMV
ORF015	10702	9143	-	Phage major capsid protein	major capsid protein [Escherichia phage UPEC07]	QUL77564	0	100	atgaaaaagaatgcattagttcaaaaatggtccgctctgttggaaaatgaagctcttccggaaatcgttggtgcttccaaacaagctatcatcgctaaaatctttgaaaaccaggaacaagatatcctgaccgctccagaataccgtgacgaaaaaatctccgaagcatttggttctttcctgaccgaagctgaaatcggtggtgaccatggttatgatgctaccaatatcgctgctggccagacctctggtgcagtaactcagattgggccggcagttatgggcatggttcgtcgtgctatcccgcatctgattgcgtttgatatttgtggcgtacagcctctgaacaacccgaccggccaggtatttgccctgcgtgcagtttacggtaaagaccct…	MKKNALVQKWSALLENEALPEIVGASKQAIIAKIFENQEQDILTAPEYRDEKISEAFGSFLTEAEIGGDHGYDATNIAAGQTSGAVTQIGPAVMGMVRRAIPHLIAFDICGVQPLNNPTGQVFALRAVYGKDPVAAGAKEAFHPMYAPNAMFSGQGAAEAFEALAASKVLTVGKIYSHFFEATGAAHFQAVEAVTVDAAATDAAKLDAEVTKLLEAGKLAEIAEGMATSIAELQEGFNGSTDNPWNEMGFRIDKQVIEAKSRQLKASYSIELAQDLRAVHGMDADAELSGILATEIMLEINREVIDWINYSAQVGKSGMTNTVGAKAGVFDFQDPIDIRGARWAGESFKALLFQIDKEAAEIARQTGRGAGNFIIASRNVVNVLAAVDTSVSYAAQGLG…
ORF016	11542	10724	-	Phage prohead assembly (scaffolding) protein	prohead assembly protein [Escherichia phage UPEC07]	QUL77565	0	100	atgcttaaagaacaactcatttctgaagctcagaatatcgatgcttccgttgctctcgatagtattttcgaatcagttaatttgtccccggaagcgaaagctaccttcggcactgtattcgaagctaccgtcaagcaacacgccatcaaactggcagaatctcacattcacgccatcgctgaaaaagctgaagaagaagtcgaaaagaataaagaagaagccgacgaaaaagcagagaaaaaactgaaagaatctgcagctaaattcctggaccacgttgctaaagaatggctcgctgaaaataaactggctgtcgaccgtggcattaaagctgacctgttcgaatccatgttcaccggcatgaaagaactgttcgttgagcacaacgttgttgttcca…	MLKEQLISEAQNIDASVALDSIFESVNLSPEAKATFGTVFEATVKQHAIKLAESHIHAIAEKAEEEVEKNKEEADEKAEKKLKESAAKFLDHVAKEWLAENKLAVDRGIKADLFESMFTGMKELFVEHNVVVPEESVDVVAEMQEELAEQKEETANLFEEVAKRDAYINYVQREVALTEATKDLTESQKEKVGSLVEGMEYSDAFGTKIGAIVEMVKGQVEPTDKPITEAAINKNVDDAAALNYISEAVEEKGAKPTLSFADLSALAASRIS
ORF017	12213	11575	-	Phage prohead assembly (scaffolding) protein	prohead core protein protease [Escherichia phage UPEC07]	QUL77566	5.66477e-150	98	atggaacagaaaccagagttactaatcgaacactggggtcaaccgggcgaaattaaagatggcgtaccgatgttggaatctcatgatggttccagcaccggtttaaagccaggactttatattgaaggtattttcctacaagctgaagttgttaaccgtaataaacgactttatcctaaacatattttggaaaaagccgttgctgattatatgacagaacaggttgctactaaacaagctttaggagaattaaatcatccgccccgtgctaacgtcgaccctatgcaagccgctattattattgaagatatgtggtggaaaggtaatgatgtatatggccgcgcgcgtattatcgaaggcgaccatggcccaggtgataaacttgctgcaaatataaga…	MEQKPELLIEHWGQPGEIKDGVPMLESHDGSSTGLKPGLYIEGIFLQAEVVNRNKRLYPKHILEKAVADYMTEQVATKQALGELNHPPRANVDPMQAAIIIEDMWWKGNDVYGRARIIEGDHGPGDKLAANIRAGWIPGVSSRGLGSLTKSAKGYSIVNEGFKLTVGVDAVWGPSAPDAWVKPKQITESQTAVADTSADDAFMALAEALKTL
ORF018	12641	12213	-	Phage prohead assembly (scaffolding) protein	prohead assembly protein [Escherichia phage MN01]	QIN95408	3.22048e-97	100	atgtttattatccctgatgattacgaattaactcttgaaaacattgaaagtgtttccgaagaagctcagggacaatttgattcattatctgaagccttagaaaaagacgatataaatattattgtagaaaacatgtttgcagccggtgaatatgaaaaagcaacggttatcggcgcgctgaatgaaggtgttcagcttaacgaatttatcgttaaacatgtatcgtctcgcggtgagttaacccgcacaaaagacctagctactcgtaagcgtaatgctttccaaacaactggtctttctaaagctaaacgtcgtcaaattgcccgtctggctactaaaacaaaaagagcaaacccatctacgcaaatcagagcagagcgcaagcgcaaaaaagctcga…	MFIIPDDYELTLENIESVSEEAQGQFDSLSEALEKDDINIIVENMFAAGEYEKATVIGALNEGVQLNEFIVKHVSSRGELTRTKDLATRKRNAFQTTGLSKAKRRQIARLATKTKRANPSTQIRAERKRKKARAKRKAFGLD
ORF019	12892	12641	-	Phage prohead assembly (scaffolding) protein	prohead core protein [Escherichia phage UPEC07]	QUL77568	2.36819e-45	98	atggatgatttatttgaagccattaaatcaaacgacctcgtagccgttcgcaaatattttgctgaaaacattggcccagtatgcggtagtttgattgaagaacgtaagattgaaattgcacgttccatcatgattgaaggcgaagagcctaaagaagatgatgaagacggtaaagcagaaaagaaagacaaaaaagaatctgatgacgctgacgaaggcgacgatgatgaagatgatgaggacgatgaataa	MDDLFEAIKSNDLVAVRKYFAENIGPVCGSLIEERKIEIARSIMIEGEEPKEDDEDGKAEKKDKKESDDADEGDDDEDDEDDE
ORF020	14466	12892	-	Phage portal vertex protein	portal protein [Escherichia phage MN01]	QIN95410	0	100	atggcaggttttaacacaatactaaattttcttaagccttgggctaaagaagatgaacaagaatataagcaacaagaaaaaaataatttagagtcaatgaccgggccgaagtttgacgatggggctcgcgaaattgagtcgcaagaacaaaacgtcccgtataatgcattgatgcaacagatgttcgggagtaatgaacctgaagtaaaaaataccagggaattaattgacacataccgcaacttactaaataattatgaagttgataatgcggtgcaagaaattgtgtctgatgctatcgtttttgaagacggtaaagatgttgtagctcttaaccttgatgctaccgaatttagtcagaaaattaaagaccgaattctcgaagaattcgcggaagtt…	MAGFNTILNFLKPWAKEDEQEYKQQEKNNLESMTGPKFDDGAREIESQEQNVPYNALMQQMFGSNEPEVKNTRELIDTYRNLLNNYEVDNAVQEIVSDAIVFEDGKDVVALNLDATEFSQKIKDRILEEFAEVNNLLNFERKGSDHFKRWYVDSRIFFHKIINPAKLKDGVQELRRLDPRQIQFIREIVTRMENGTKIVDGYREYFVYDTGHESYCADGRIYEAGTKIKIPRAAIVYAHSGLLDCCGKNIIGYLQRAIKPANQLKLLEDALVIYRITRAPDRRVFYIDTGNMPSRKAAAHMQHIMNTMKNRVVYDATTGKIKNQQHNMSMTEDYWLQRRDGKAVTEVDTLPGAQGMSDMDDVRWFKNNLYQALRIPLSRIPNDQNSGVMFDAGATITRD…
ORF021	15015	14524	-	Phage tail fibers protein	tail tube protein [Escherichia phage CJ20]	QMP18760	3.66396e-118	100	atggagttgaccgatatcacacgcgctttcgaatccggcgactttgctcgccctaacctgttcgaagtcgaaatcccattcctgggtaaaaactttgctttccattgtaaagcagccccgatgcctgctggcattgtagaaaaagttcctgtcggttacatgaaccgtaaaatcaacgttgcgggcgaccgtacatttgatgactggactattacgatttataacgacgatgctcataaagttcgtcaagcaattgttgattggcaaaacctgtgtcacggtatgactaacgaaatcaccggtgcagctcctgctgattataagaaaaccgctactgtccgccagttccatcgtgatggcaagaccgttacgaaagaagttgttattaccggcatgtgg…	MELTDITRAFESGDFARPNLFEVEIPFLGKNFAFHCKAAPMPAGIVEKVPVGYMNRKINVAGDRTFDDWTITIYNDDAHKVRQAIVDWQNLCHGMTNEITGAAPADYKKTATVRQFHRDGKTVTKEVVITGMWPTNVGEVQMDWDSNNEIETFEATFAIDWWE
ORF022	15061	15195	+	Unknown	hypothetical protein [Escherichia phage UPEC07]	QUL77571	1.57443e-21	98	atgcatgtatttatactaggtaatatgattcatcatctcaagataatggcttcccagaatcaaccacaggagcccgtagaaccgattatgcttttatttataccactgtataatggttctacggtttctaactga	MHVFILGNMIHHLKIMASQNQPQEPVEPIMLLFIPLYNGSTVSN
ORF023	17199	15220	-	Phage tail sheath	tail sheath monomer [Escherichia phage UPEC07]	QUL77572	0	100	atggctttattatccccgggcattgagctcaaagaaacaacggtacaaagcactgttgttcgtaacgcgacgggtcgtgcggcgctggttggtaaattccagtggggcccagctttccaggtaactcaaattacaaacgaagttgaacttgttgatttgtttggtggtccgaataatgaaacagcagattactttatgagtgggatgaacttcctgcaatatggtaacgacctccgtactgtacgtgttgttaaccgtgacgaagctaaaaacgcatcccctattgctggcaatattgaaactaccatcgtaactgctggtacaaactatgctgtcggtgatgttattcaggttaaacacaaccagactgttgttgaaccggctggccgtgtgaccaag…	MALLSPGIELKETTVQSTVVRNATGRAALVGKFQWGPAFQVTQITNEVELVDLFGGPNNETADYFMSGMNFLQYGNDLRTVRVVNRDEAKNASPIAGNIETTIVTAGTNYAVGDVIQVKHNQTVVEPAGRVTKVDVDGKIQAIFIPTDKIIAFAKTINQYPNLGSAWTAEVTTTSSGVSGTITVGKIVTDSGILLTEAENSEEAITSLEFQASLAKYAMPGVVALYPGEIGSTLEVEIVSKAEFEKGAAANLNIFPGGGTRASVARAVFNYGPQSENQYAIIVRRDGAIVENVVLSTKQGEKDVYGNNIYLDDYFAKGTSNYIYATSRNWPVGFSGIINLSGGISANDKITAGDLMQGWDLFADREALHINLLIAGAVAGEGDATASTVQKHVVSIADE…
ORF024	19064	17232	-	Phage terminase, large subunit (T4-like headful)	terminase large subunit [Escherichia phage MN01]	QIN95413	0	100	atggaacagccggttaacgtattaagcgacgaccatccgctgaatataggcgataacattgtaattcgtcctcctggttcattggagacaaaagttgaggacggaatacactggattaaatcgcagtgggatggtaagtggtatccggagaagttcgatgaataccttaaaattaataaaattgtaaaaattccatcgaacgcggataagccagaattatttcaaacctttaaggataagaataacccacgcacccgttataatgcctttcctaacctgaagcgtgcaaacataaaaattaaatggaccaaggaaatggttcaggagtggaaaaagtgcagggatgatattgtctattttgcagaaacctattgtgcaattactcatattgactacggg…	MEQPVNVLSDDHPLNIGDNIVIRPPGSLETKVEDGIHWIKSQWDGKWYPEKFDEYLKINKIVKIPSNADKPELFQTFKDKNNPRTRYNAFPNLKRANIKIKWTKEMVQEWKKCRDDIVYFAETYCAITHIDYGTIKVQLRDYQRDMLEIMHKKRMTVCNLSRQLGKTTVVAIFLAHFVCFNKDKAVGILAHKGSMSAEVLDRTKQAIELLPDFLQPGISEWNKGNITLDNGSTIGAYASSPDAVRGNSFAMIYIDECAFIPNFVDAWLAIQPVISSGRRSKIIITTTPNGLNHFYDIWTAAIEKKSGFEPYTAIWNSVKERLYNDEDIFDDGWQWSKQTISASTLEQFNQEHGAQFQGTSGTLISGMKLAIMDWIEVMPENGYFYRYKRPDPERKYIAS…
ORF025	19539	19048	-	Phage terminase, small subunit	terminase DNA packaging enzyme small subunit [Escherichia phage vB_EcoM_RZ]	YP_010651039	1.09876e-115	100	atgagtgaacttgatattaacaaattgatggatataacagaccttcccggaattgccggggaggaagttactgcatacgaacctctcgtattaaaagaagtcgaaagcaatccaaataaccgtacgccagaccttgaggatgactattctgttgttcgtaaaaacttgcacttccaacagcagatgttgatggatgcaggtaagatattccttgaagcagctaagaacgccgaatcgccgcggcatatggaagtctttgcaactcttatggggcaaatgactaccacgaacaaagagctgttaaaacttcataaagaaatgaaagaaatcaccgctgaacaaatcggcacaaaaggtggtacaccatcacagacaaatattgaaaatgcaactattttc…	MSELDINKLMDITDLPGIAGEEVTAYEPLVLKEVESNPNNRTPDLEDDYSVVRKNLHFQQQMLMDAGKIFLEAAKNAESPRHMEVFATLMGQMTTTNKELLKLHKEMKEITAEQIGTKGGTPSQTNIENATIFMGSPADLMDEVGDSYEAQERQEKIINGTAG
ORF026	20363	19536	-	Phage tail completion protein (T4-like gp15)	tail sheath stabilizer [Shigella phage SP18]	YP_003934801	0	100	atgggcgatttattttcccatgtacaagtggccagaaccagagaagacactggacttaaatatattaaggtccctatttcttatgcttcaaaagaaaaattcatgatgcagcttggaaaatggaccgctattcagaatacaccgactcctgacatgtcaccacaagaacgtgctgctcagaaggctaaaatcgagaccgtattgccccgtatgaacctacatatggttgacttgatgtataacgggcaatataaaacggctctccagaatcacacacaggcgcgatttgctaataacgaccctcgcaagcagatatctcaatattctcctgtgccggtcaaaatgattttcgagcttggaatatatacaaggcatcaagatgatatgttccagattatc…	MGDLFSHVQVARTREDTGLKYIKVPISYASKEKFMMQLGKWTAIQNTPTPDMSPQERAAQKAKIETVLPRMNLHMVDLMYNGQYKTALQNHTQARFANNDPRKQISQYSPVPVKMIFELGIYTRHQDDMFQIIEQIMPYFQPHFNTTITELYTNEITFERDIRIVLQSIAMDEQIEGDAMTRRRLEWSIMFEVNGWLYPPVKEVAGEIRTIYLDFFANSRELAPEGNFESVDSEAVPRDVDQEDWQGESVQTYSQDIPVPVDPAPPAPRKNRVPL
ORF027	21243	20455	-	Phage neck protein	head closure Hc2 [Escherichia phage vB_EcoM_RZ]	YP_010651037	0	100	atgcgtaattcttatgatgcaagcttattcgctcggctcgaagatggaaccgggtatgacaatacaaactcgtcagagatactcaaccaatatgtaaactttatgcatcatgaaaatacccagactttagcagatgctattgttgctgaaagtattcagatgcgcggaatgtctctctattatatcccaagacaattcgttaaaccggatttattattcggtgaagacctccagagtaaatttgataaagcatggaaatttgctggatatctggatacgttcgatgcatatcagggtgatggttctatctttagtaaattcggtatgactgtgaacgatgaaattacaatatccattaaccctaatctgtttaaacaccaatgcaatggaactgaacct…	MRNSYDASLFARLEDGTGYDNTNSSEILNQYVNFMHHENTQTLADAIVAESIQMRGMSLYYIPRQFVKPDLLFGEDLQSKFDKAWKFAGYLDTFDAYQGDGSIFSKFGMTVNDEITISINPNLFKHQCNGTEPIAGDLIYFPLDNSLFEITWVQPYDPFYQVGQNAIRKITASKYIYSGEELKPELQRNEGINISEFSELDLQPIHNIDGLTDISDIPYAESNEINAEAAEYVKPYFVQNGRGLEAPPKAKQDSFDDSFFDE
ORF028	21871	21236	-	Homing endonuclease	homing endonuclease [Shigella phage SP18]	YP_003934799	1.04732e-155	100	atgactacttactatagactttatgtatcaacatttgaaacatctaatgggataatggtatatggcggtaaacgccattcacattatgaagattctaaagcggatagttatttcggttctggtactattgtcaagcgagctaaacaaaaatacggaaggaaatgtttagtcgacattacatggtctaaaccttttgaatcgcctgccctattaaaagaagccgaagccttactagtcagtgagcttttagaaagtttcgataattgtgcaaatttacatccaacagggggaggcggaccagaaggttatagttgtccagaagattcccctgcctttggtaaaaagagaacagcagaatcaagaaaacgaatgtcagacgcagcaaaacaaagggaatgg…	MTTYYRLYVSTFETSNGIMVYGGKRHSHYEDSKADSYFGSGTIVKRAKQKYGRKCLVDITWSKPFESPALLKEAEALLVSELLESFDNCANLHPTGGGGPEGYSCPEDSPAFGKKRTAESRKRMSDAAKQREWSEEGLKRRKESTARMWIDFKDRHPDFSDDKNPAARKIITGDLEFCTGRKCAEYYSITPATVIYRCKSTAEKWKLWNYA
ORF029	22813	21875	-	Phage head-tail-adaptor	head-tail adaptor Ad2 [Escherichia phage vB_EcoM_RZ]	YP_010651035	0	99	atggcaactgaatcatacaacccgaaacaattaaaagatgcaatccttcgacgtcttggtgctccaatcacgaatatcgaagttacgaccgaacaggtctatgattgtatccagcgtgcattagaattatatggtgaatatcattataatggttataacaaaggttatcaggctttttatatcggtcatgatgacgtttcacagcagaaatttcgcgatggcgttttcgatttaaaaggccgtaatatttttgcagtaacgcagattattcgtactaacgtcggttcattaacttcgatggatggtcaagctacatatccatggttcacagattttgttctgggactggccgggattaacggtggaatgggtagctcatgtaacagctttggtccaaat…	MATESYNPKQLKDAILRRLGAPITNIEVTTEQVYDCIQRALELYGEYHYNGYNKGYQAFYIGHDDVSQQKFRDGVFDLKGRNIFAVTQIIRTNVGSLTSMDGQATYPWFTDFVLGLAGINGGMGSSCNSFGPNAFGADLGYFTQLMQYRSMMQDLMVPLPDYWYNDDTEQLKIMGNFRQGDVIVIEVYTKSFNGVDAMAGNTAGYGFASADCDNPWNAGAQWDNPARRISGMRAGEDLGLQDGAYNNRWVKDYATALVKEVNGNVLAKHQGMMMPGGTTVDGVRLIEEARMEKERLREELDLLDAPAGILIG
ORF030	24541	22865	-	Phage fibritin neck whiskers protein	fibritin neck whiskers protein [Escherichia phage UPEC07]	QUL77578	0	99	atggaatatgtctttaaactatattatcaaaattcattactaaggaccaaaatgattaataaactcagtctcaaagaactgccgtatagcatcggtattccagacgaaggtcaacagagaattcgttggatacaaaacggcgattgtatgactgcggccagtaccaaatatggtcatgatggtaatttgaacgccgctgcagttggcgttcaaacaaacgtagatacactcgacgacaactcaaatgcatctaaagaaaaaataaacgaaattattgataacgtcaataatattcaggaagctttgaatataacaactaacacggaagttgttaaacaaattgaaaaaaaccgtacggatattcttgaccttgatgaacgtcaatttaataccgaattg…	MEYVFKLYYQNSLLRTKMINKLSLKELPYSIGIPDEGQQRIRWIQNGDCMTAASTKYGHDGNLNAAAVGVQTNVDTLDDNSNASKEKINEIIDNVNNIQEALNITTNTEVVKQIEKNRTDILDLDERQFNTELLSSETSEDLKKLKEDVGVYDPLTDSYYRTVRNDLVWIKNELGQYVDQDINGLQVIGNPSKGMKRRIIDNSSAIVAHGVRIKTLEDNYHDSDVGSLNIKVIKIREELGESTLATGKPTVFVRLNTLDDKVVEIDEDIVNIQEAIGFGNGLAITTRVENLGGRVSVNETDIADIKPRLAKVEADIGTALEPLTINGRISALRSDVNGLQVVVGQDSSSGLRGTTAWLSQRIGTEQSPEPNTITYKLNATTTLANETASGLQDVQAEIG…
ORF031	26049	24499	-	Phage straight tail fiber (short tail fiber)	tail fibers protein [Escherichia phage PSD2001]	UIS66045	0	99	atgacaacgactaacacgctaaaacacattagcgataaatccgaatataaaacgttcgacccgacggggacagccttcccgtcgactgttaccaacgtacaagaggctttagggtctcttaataaaattgcgttagatggatatatcccagcctcttccgaaacgaccgcagggctcatcaggctagccaccacacaagaagttattgatggtattagtccagactctgcagttactccagcgaccttaaaagctcgtttagacatccctacgcaagccacagaaacttatgtaggtattacccgttatgcaaccaatgctgaagcaattgccgggacagtaaccgatgcagctattgttccatcttcattaaaagcaacaattgataatgtttttact…	MTTTNTLKHISDKSEYKTFDPTGTAFPSTVTNVQEALGSLNKIALDGYIPASSETTAGLIRLATTQEVIDGISPDSAVTPATLKARLDIPTQATETYVGITRYATNAEAIAGTVTDAAIVPSSLKATIDNVFTVRVGTENNLGVLRISTEDAALAGTDDTTAMSPLKVALAIGKATAALPTYSTATQTVSGLVRIATNAEVQAGTLGDGIAISPAGLNARTATQDRAGIIRLGNQSEINNSADGVAVTGATLNGRGATTDIRGVVRLTTQAGVAPGGDGAGALAWNADVINTRGGQRINGSLSLDYISTGNFDSNTAHMGGQLLSTQRYASERVPVGTVMMFAGDSAPPGWIMCHGGTVNGDQFPDYRNTVGTRFGGDWTNVGIPDMRGLFVRGAGTGG…
ORF032	26714	26049	-	Phage baseplate wedge subunit and tail pin	baseplate wedge subunit and tail pin [Escherichia phage UPEC01]	QQG31040	9.58577e-158	100	atgaaaacattaacgaataaaaaggctggagtaatttcccgccttgctagttgcttagaatttcaaaatacatcaaaaaatattacggctgtcatgggtcaacgagcaatcggcggcccatccgcaacacaaacaaccgagggtattttttatccaacagttcagagcgcaatagatgatattgcgtttcgatatgagcttccggttggcagtgtaattactaatacgaataacctttctcctgcggcaattagccagtcggataaaattaaattcaccgggtctatttctggtgctggggttggtgatactgttttatttttcatttttggtattccagttgaggttattgtcggggattcggctgtattagttgcttccaaggttaacgatgctttg…	MKTLTNKKAGVISRLASCLEFQNTSKNITAVMGQRAIGGPSATQTTEGIFYPTVQSAIDDIAFRYELPVGSVITNTNNLSPAAISQSDKIKFTGSISGAGVGDTVLFFIFGIPVEVIVGDSAVLVASKVNDALLTAVADSLIVSSSAIDSVDQSILNITYNDYQNHNFAPFAQYGCTLSQTIIQQPRGGYGSWEYLGTSTQTLSGGTANGAISLYHYKRVS
ORF033	28525	26714	-	Phage baseplate wedge subunit and tail pin	baseplate wedge subunit and tail pin [Escherichia phage UPEC01]	QQG31041	0	100	atgaaacagaatttaaaaattggcaatatggttgatgatggtacgggtgattaccttcgtctcggcggtcaaaaaataaataataactttgatgacctttattatcagctaggtgatggtgaaaatccccatgcagctggtgcatggaaaacttggactacgcaagaaggcaccgagttgtccgctgttatgggccgaagctataccatcgatacatcagccggtgcagttcgagtcgtcctcccgaaaggaacaacacaagaatataattatgtaattcgtttgcgtgatgtgtttgctacctggcaaatcaacccggtgacaattgttcctgcagtcggggatacgattaaaggctcaccgaatccagtagaaattaaacgcaacttagccgacctt…	MKQNLKIGNMVDDGTGDYLRLGGQKINNNFDDLYYQLGDGENPHAAGAWKTWTTQEGTELSAVMGRSYTIDTSAGAVRVVLPKGTTQEYNYVIRLRDVFATWQINPVTIVPAVGDTIKGSPNPVEIKRNLADLELVYCSPGRWEYIDNKQVDKISNNDVATVASQQFIATEGQTDFINVFGAIPYSISNLEVKHRGNDLFYGKDDIFDPVNAEFGSPGANPGEIVALDGKSIRLKMPCAEGDTVIIRTFNDGIAQWRSSYNRRDILVRSQDRTKETTINGSLIVTDLTTKHTFTIEELGISPGSPINPNACQVFINSILQHQAGTAGTPVFYCEGAQGSTAAECSANGGSWSESNQDYLLQFDDDNRIEGISIYREFEDGDILSVIWYNNDIGTTMTMD…
ORF034	29394	28525	-	Phage baseplate wedge subunit	baseplate wedge subunit and tail fiber connector [Escherichia phage UPEC07]	QUL77582	0	100	atgattaatcaaaccccaaaattattagtagacatcggcgagattggtaacgccagcaccggtgatattctatatgaaggcggtcgtaaactgaacgtggatttagacagtttgtataatacatttggcgaccagcgtctgtactctgtaaacaatggagaaaacacccaggtccttcatgcgactgggtactatcaaaaagctacaaatatcatcgaatggaactcaactgttgctctcggttctatgcgtgatgtcaatactgccgaaggtgttatcactgcaagaattgcaaaaggtaaagcaggcgaaggtgttatctttattaactccaatggttcattatccacctcgatgcctctggaagttgaactacaaggcacagattcattcctgacc…	MINQTPKLLVDIGEIGNASTGDILYEGGRKLNVDLDSLYNTFGDQRLYSVNNGENTQVLHATGYYQKATNIIEWNSTVALGSMRDVNTAEGVITARIAKGKAGEGVIFINSNGSLSTSMPLEVELQGTDSFLTAATNKMKFTQPYTKITLWCIDDANGVGTWDYKIESMFGNQSVLLDKTYNMSSVVRDIPIAYRADYKTIKLMLTAISTDETKYKASEMLLYIDLKDRKVYSTEYAVIRRGQANDDDEIYAIDFRIDNQDIIQAAISSPTAMKLAIKVISAQTIGVPV
ORF035	30463	29459	-	Phage baseplate wedge tail fiber connector	baseplate wedge subunit [Escherichia phage vB_EcoM_RZ]	YP_010651029	0	100	atgaataattcatctgtagtttatcgttcgataattacctcgaaatttcgaactgaaaaaatgtataacttttataaaatgattggtaacgagcccgaccagaatacgatgtatgtaacattcggtcgtgctgaaccctgggcttcgaatgagaatgacccggggttcgcccctccttatccggttgatacagcacaaggtgttgaagatacttggaccaatatgatgggggcagtcaaagtttataaatcaatgcttgattgtgttgtcccacgtaaagactggggcgatatcagatatcctaatccgcttaacttccaggtaggggaaattgttgtagctaacagtgccccatataaccgaactgatgttggtaaaggttggatggtttatcgttgt…	MNNSSVVYRSIITSKFRTEKMYNFYKMIGNEPDQNTMYVTFGRAEPWASNENDPGFAPPYPVDTAQGVEDTWTNMMGAVKVYKSMLDCVVPRKDWGDIRYPNPLNFQVGEIVVANSAPYNRTDVGKGWMVYRCIDVPDVGTCSIYSIINKEECLKLGGKWTAEYNSTRAPAGTGDTEGRVDMGDGYLWEYLYEIPPDVSINRCTNEYIVVPWPEEIEEDPSRWGYKDNISWQQDDFGLIYRIKGYTIRFKAFMDSIYFPEFSLPGNKGFRQLSIISNPLEVKVHPNDPNIKAIKEYYDAIDLDRHSGEMIYMENRPPIIRAMDQTEEVNIIFEF
ORF036	33635	30456	-	Phage baseplate wedge initiator (T4-like gp7)	baseplate wedge initiator [Escherichia phage UPEC07]	QUL77584	0	100	atgaccttcgtccgcaatatacaaagattgaccttgaaccgattacactataagcctcttcggaggctttttaaggaaaccatgatgagtgttaaagccccttatgtaaccagcttacggattgataaactatctgctaaccaggttagcataaaatgggataatgttggcgccaacttttattattttgttgagattgctacgacaaaagaaaatggtgttgctattccagaagaaaatctgttatggaggaatttaggttatactccagacaatgaatggttcgaacaagattttattcgtccagtatcattttacaaaatgcgtgttgctgttgcagcaatgggttttgaacaatctgattgggtttataccgaagaatttgaaacctttgcaact…	MTFVRNIQRLTLNRLHYKPLRRLFKETMMSVKAPYVTSLRIDKLSANQVSIKWDNVGANFYYFVEIATTKENGVAIPEENLLWRNLGYTPDNEWFEQDFIRPVSFYKMRVAVAAMGFEQSDWVYTEEFETFATNAYTFEHMREFTLTNKFIEEKFTNNNQAYINFNNDAIMASLMSEDFSFTPAYSHLSSISNYVLKEDQYHEIQGSIQPVCNDVNRTMIAELGGVLYLFERFQTTVKVSNDKGQNWYYVKLFNDRIGNPVSRTIYYQSDTTTYVLGYDRIFYGRKSSDIRWSADDVRFSSQDITFAKIGSDINLGFDIEIFGTYARLPAYISTIAEAITTTDSMIYVAGRDRVYKAKSSDAPIDNDPNSPTFGEKLFEAGYSTISGNPKAVCYKMDAI…
ORF037	35529	33583	-	Phage baseplate wedge subunit	baseplate wedge protein [Escherichia phage UPEC07]	QUL77585	0	100	atggctactcctacgaattaccaattaacaagaaccgttaacgctatcccaaaagtatttgtgggagctacgtttgaagaaattaaaaagaatatcatcgactggttatcaagccaggatgaatttaaggattatgatttcgtaggttcgcgaatgaatatcctgattgacatgcttgcatataatacattgtatatgcagcagtttgctaatacagcggtttatgaatcatttatcggaactgcaaacttaaggtcttcagttgttcaggctgcacaggataatggttatcttccatcttctcgctcggctgcaaagacttcggttatgttgacatgttctcatgctctgcaaccatcgaatattgaaatcccacgaggaactaaattcctggcttat…	MATPTNYQLTRTVNAIPKVFVGATFEEIKKNIIDWLSSQDEFKDYDFVGSRMNILIDMLAYNTLYMQQFANTAVYESFIGTANLRSSVVQAAQDNGYLPSSRSAAKTSVMLTCSHALQPSNIEIPRGTKFLAYARDTSADPYVFVTTENVIAVKDINNQYLPIVSLAQGRIIRTELLYDPKQPILIRDPDIDRKEVKLYVNGVEWDDWTNKSMVHAGSTSTIFYMRETIDGYTEFFFGEGESTKSVAGGVMEANYIGGLKPVQDSTIVIEYLRTSGADANGAVDFSYADTLSYITVDKITENYNNDPDYVGADGGGDPEDIERIRELAVVKREAQMRAVTGTDYDTFVSERFGSIVQAVQTFTDANKPGYAFISVKPKSGLYLTAVQREDIQNYLSEFN…
ORF038	35831	35538	-	Phage fibritin neck whiskers protein	PAAR motif of membran proteins [Escherichia phage vB_EcoM_VR7]	YP_004063848	6.34258e-64	100	atggctggattaagttttaatcaatgtgttacagcaggccacgaagcatggccgccgactgtaattaatgcaactcaaggtaaagtattcactgggggaattccagtattagttgccggagaccctattaccgagcataccgaaattaaaaaaccatatgaaacccacggcggagtaacacaaccgagaactccaaaggtatttgttactggtaagaaagctgttcaaatggcagacccgatttcatgtggtgatactgtggctcaagcctcgtcaaaagtctttataaaatag	MAGLSFNQCVTAGHEAWPPTVINATQGKVFTGGIPVLVAGDPITEHTEIKKPYETHGGVTQPRTPKVFVTGKKAVQMADPISCGDTVAQASSKVFIK
ORF039	36388	35831	-	Phage neck protein	hypothetical protein [Escherichia phage UPEC07]	QUL77587	1.42764e-131	99	atggttcgaggattgacattggctaatatacttccaatgagcactgacctaggagactccatggagggagcctcaatcgatgttacgtttacagctcaattagaaacaaacgaaacattagtcgaaataaatataactgaatatgaggccacccctggcgttaatgttgatgggaatcatctttatggtgtttatgaatccgtgttcggatttgcagatgatgcacttaaatatcggcttaatgatgaattcaaaactgctggttcatgggaagaccttcctaccgataagagtactcaattgtatctctggagggccccatcgagcctccagaaggtcttttcatacacggtaaccctaacctatgattttcaagaagagagctctggcggagacaca…	MVRGLTLANILPMSTDLGDSMEGASIDVTFTAQLETNETLVEINITEYEATPGVNVDGNHLYGVYESVFGFADDALKYRLNDEFKTAGSWEDLPTDKSTQLYLWRAPSSLQKVFSYTVTLTYDFQEESSGGDTGNSGGSNSRTGNETDPPPAPVRKTMTKVYTKTIVGNWSRWADKLRSYVYARD
ORF040	38105	36363	-	Phage baseplate hub structural protein / Phage lysozyme R	baseplate hub subunit and tail lysozyme central spike complex [Escherichia phage UPEC01]	QQG31048	0	98	atgattaatatgtcagatagtgtaagttggttcgtcggtgttgtcgaagaccgaatggacccacttcaacaaggtcgtgttcgtgttcgggtatggggtatgcatccatatgagaaatcacaagggcctgtaaaaggtatcagaactgaagacctgccatggatgtccgtattgatgccaacatcatctgcatcggtttccggtattcaaactgccatgactggtatggtaccagggactcaggtatatggtcactttttggacaagtggaagctcaatggattagtccttggtacatatggctcagcatcaagacagaaggcaaacacaacagaaggttttagcgaccccacagggcaatatccgctttatgtgggcaatgatgctgctgcgcttaac…	MINMSDSVSWFVGVVEDRMDPLQQGRVRVRVWGMHPYEKSQGPVKGIRTEDLPWMSVLMPTSSASVSGIQTAMTGMVPGTQVYGHFLDKWKLNGLVLGTYGSASRQKANTTEGFSDPTGQYPLYVGNDAAALNRGGEVGYDDTSNVIQDANTDVGINPDGLDLSQVKPDDNPNFTIENMLHRDEGLRLKVYWDTEGYPTIGIGHLITPQPIRDMNQINKILSNQIGREVKGNPGAISMDEASKLFQEDLKKVQNDIGRHSIVGPVYNKENRSRQMALENMAFQMGLGGLAKFRGMLSAMLIGDYKKAFEEARNSVWFNQTKGRASRVSMIILTGNMESYGIMAPKEMEFKGRSYRMIQTFAAPTNSDPADPWTPEDTRILFKEPESSYKGEYPYVQTMQ…
ORF041	38704	38102	-	Phage baseplate wedge subunit	baseplate wedge subunit [Escherichia phage vB_EcoM_RZ]	YP_010651023	2.89801e-144	100	atgcttttttcattttttaacccaattgattatgatgctaaaacaatcagaaaaaactcggcatcattaacgaaagaagatgtcttaagcatcccaatgactgacatcttcagaaactatcgtgcatattttgataaggtcgcggttaattatacaccgaaaacatattacatcgccggagctccgagacctgaagaacttgcatatcagctctatggtaatactcaactctattgggttctacttatgcttaataatatctatgacccgtattatggttggatatgttcacaagaatcatcgtatcaggcatcaattcaacgttattcgaatatagggggtaatcaggtcctttatcatgtaaatgaagacggtgaaaaattctggaatcttgtttct…	MLFSFFNPIDYDAKTIRKNSASLTKEDVLSIPMTDIFRNYRAYFDKVAVNYTPKTYYIAGAPRPEELAYQLYGNTQLYWVLLMLNNIYDPYYGWICSQESSYQASIQRYSNIGGNQVLYHVNEDGEKFWNLVSYPDNPYTWYDKGDKNKLYPQYEGPLAAVDIYEDAIRKNEYKREIKIIDPNDIESFISALIREMEKAL
ORF042	38753	39205	+	Phage head completion protein	head completion protein [Escherichia phage P479]	QWQ55979	7.3404e-106	100	atggcatactccgggaaatggcaaccgaaaaatgttgcaaagtacaaaggagactggaagaaaatcacctacaggtcaaactgggaaaaatttgtatttaactggttggataatcatccagatgtggtacaatgggggtcagagaccgtaattattccatatttcagtaatgcggatggtaaaaaacgcaggtattacatggatatgtgggtaaaattttcaaatggtcaacaatttttctttgaggttaaaccaaaaaaggaaacaagacctccagcaaaaccagttaatacgactgctgcaagcaagaagagattcatgaacgaaatgtatgtttgggctgttaattcggataaatggaaagctgctcaagctgtagctgataagatgggcatccag…	MAYSGKWQPKNVAKYKGDWKKITYRSNWEKFVFNWLDNHPDVVQWGSETVIIPYFSNADGKKRRYYMDMWVKFSNGQQFFFEVKPKKETRPPAKPVNTTAASKKRFMNEMYVWAVNSDKWKAAQAVADKMGIQFRLITEDALRKMGYKGL
ORF043	39205	39852	+	Phage-associated homing endonuclease	homing endonuclease [Escherichia phage P479]	QWQ55980	2.15941e-156	100	atgtatacggtatatcaaataacaaataaaattaataacaaaatttacatcggtgtgcacaaaaccgacaatatcgatgacaagtatatgggcacagggaaattgatattaaaagcccataaaaaatacggtattgaaaattttcaaaaggatattttatttgtttttgattccatcaatgaatcagagaatgaaaatttagcctttgctaaagaggctgatttggtcgaccaagaatttgttaatcggcctgacacatacaacattgatttgggtggtcgaggcggtcgaggccgttcggcttctgttagaaaacgcattagtgatgcccagcgaggaaaacctggtaaaaaaccatcaaaagaatctcgtttaaaaatgagtttagcccataagggt…	MYTVYQITNKINNKIYIGVHKTDNIDDKYMGTGKLILKAHKKYGIENFQKDILFVFDSINESENENLAFAKEADLVDQEFVNRPDTYNIDLGGRGGRGRSASVRKRISDAQRGKPGKKPSKESRLKMSLAHKGKKLSEEHKIKIGNAGRGKKRPESANEAVRQHLLGVPRKEEHKNNMRIGFLNTPTKICPHCGLECKPAPFKRWHGDNCKARKG
ORF044	39849	40673	+	Phage DNA end protector protein	hypothetical protein MN01_00051 [Escherichia phage MN01]	QIN95431	0	100	atgagtatttttacatttatcaatgaatctgcagataaaccaggtccgaaacccagtaaatccgaacaacaatgggttgagataggggttgaattttatacagcaaaagaaaaaggaatgacctcgaagaagtttgctgaagagaaaggaatcaactattcgacctttaccaaaagcatgtcgaggtatcattcaagaattcagactgcttataaagtatctaagctcaaaaagaaacctgctggtaaacttacgaaggcggaacgccagctgataatggtgaatagctttaggaagagcataagagataagattgctaacgaaggcgctgcaagcaacaccaaatctgccagatggttcgcagagacaattaagaaatcagttcgcggccacgtaacg…	MSIFTFINESADKPGPKPSKSEQQWVEIGVEFYTAKEKGMTSKKFAEEKGINYSTFTKSMSRYHSRIQTAYKVSKLKKKPAGKLTKAERQLIMVNSFRKSIRDKIANEGAASNTKSARWFAETIKKSVRGHVTAKPQPGKLYAYIYDAKHKDTLPYWDKYPLIIYLGLGKHNLMYGLNLHYIPPKARQEFLEELLKQYANTPTITNKTHLKIDWSKVKGFKGADQMIKAYIPGNIKGTITEIKPSDWANVVMLPLQQFMSKGKRFSSQKVWRNS
ORF045	40759	41358	+	Phage tail completion protein (T4-like gp3)	tail completion and sheath stabilizer protein [Escherichia phage CJ20]	QMP18788	1.0176e-146	100	atgtcaggtttatataatcaaactaacacgactaactttatattagaggtaagcgactcaaacctcacacagacttttaaactcaacgttcaagacgttaccctcccaggagttcacattcctgttacagatgtccccggcggaacgcaaggtataaatcgctccagccttcctggtagtacaatagaattcgacccgctgattgttaactttctgtgtgacaaagacttaagagcatggcttgatatctataaatggatgctctcgcttaataactacatcacacacgaatcaaaggcatggcatccaaagggtcgtcccgaagcggtcacgcttcatatcttagataacaacaaggacaaaattgtcatgtcaatccattactatggagcatggccg…	MSGLYNQTNTTNFILEVSDSNLTQTFKLNVQDVTLPGVHIPVTDVPGGTQGINRSSLPGSTIEFDPLIVNFLCDKDLRAWLDIYKWMLSLNNYITHESKAWHPKGRPEAVTLHILDNNKDKIVMSIHYYGAWPSDLSEIQYSYKEDSDPAINATATFNFKSFAVEIDGIIIEGRPQIDSNAAMQQEIRSKSMHPSMRNV
ORF046	41355	42032	+	Deoxynucleoside monophosphate kinase	deoxynucleoside monophosphate kinase [Escherichia phage UPEC07]	QUL77595	2.32439e-166	100	atgaaattaattgcgattgtgggtaaaaaacgcagtggtaaagatacgactgctgattatgttattagtcaaaacggaacaaagtggcaacttgctggtccaattaaagaagcgctttataaagcgtgggttcgtcaagacctgccacacaatttgaccctggaaaattttgatggacaaggttatgaccgtgaaaaaaccttgataatgaacaataccgaagcttatattcttctggttgatgctcttgaatggttaaaacaacaatataatcttgaccttccgaatccagatatggttcgtaaaatcattgaatttcacacactaaataatgttgagccctggacagttagacgtttcatgcagacccttggaactgacatcgtttgtacagagttc…	MKLIAIVGKKRSGKDTTADYVISQNGTKWQLAGPIKEALYKAWVRQDLPHNLTLENFDGQGYDREKTLIMNNTEAYILLVDALEWLKQQYNLDLPNPDMVRKIIEFHTLNNVEPWTVRRFMQTLGTDIVCTEFDSMFWIKTFACDYLDNLYSGYKYYVVPDVRQKNELDSLRAMGATIIFVERDEANHSTDTHITEAGLPPLASDIVIKNNGTLEELFDKINKVI
ORF047	42032	42268	+	Phage tail fiber assembly protein	tail fiber assembly helper protein [Escherichia phage MN01]	QIN95434	1.02683e-45	100	atgtctgaacaaactattgaacaaaaactgcagtccgaaatcgttatccttaaatcccgtattctggacactcaagaccaggctggccgcattaaagctgaatctgaccagtttgttaatgcacttggtcagattgcccaattggttggcgtgaccggtgaaactgttaagctggaagatgttatccaggctgtcgctgataaaattgccccggcccctgcagctgacgaagaataa	MSEQTIEQKLQSEIVILKSRILDTQDQAGRIKAESDQFVNALGQIAQLVGVTGETVKLEDVIQAVADKIAPAPAADEE
ORF048	42268	42723	+	Phage RNA ligase	RNA ligase [Escherichia phage vB_EcoM_VR7]	YP_004063838	1.03675e-107	100	atgacattaaatgaagtctctgaaggactttatgttgcagccaaattttcagaattaactcttgatgcgctggaaaatctccagcgctctcttaaggtacctaaccccgttcctcgcgaaaaattccattccactatttgttattccagagtaaatattccatatgttgttgcttccggtagtttcgaagtagccaactctggtcacctggaagtatggaaaaccgacgacggcagcacgctggttcttgtactggattcagattatcttagttgcagacatatgtatgcacgagccattggcgcaacacatgatttcccggactatactcctcatataacattgtcttataatgttggtcctttgacatataaaggagaagttcagattccggttgtt…	MTLNEVSEGLYVAAKFSELTLDALENLQRSLKVPNPVPREKFHSTICYSRVNIPYVVASGSFEVANSGHLEVWKTDDGSTLVLVLDSDYLSCRHMYARAIGATHDFPDYTPHITLSYNVGPLTYKGEVQIPVVLDREYKEPLKLNWSADLK
ORF049	42788	43120	+	Unknown	hypothetical protein CJ20_196 [Escherichia phage CJ20]	QMP18792	1.15175e-71	100	atgaacatcaaaacttacaacgagtttttagccgaatccgccatcaatgagaccaaatcaattgatgatagtgaaggctctctgaaatttggtttaaccaaaaatgcagatggtgttttctttcagattggtaatgaacgttttcaaacgtccaaatattccaaagctgcagttgaagctgtcctgaaatctggtggcaagtggaaaggcaaagaaggtactaaagaaattggtatcgctgttgacggcggtatggcttattttaaaattggcgatgaacaatttattatgtctgctcgcggacgtaaagaactggcaaaactttataaataa	MNIKTYNEFLAESAINETKSIDDSEGSLKFGLTKNADGVFFQIGNERFQTSKYSKAAVEAVLKSGGKWKGKEGTKEIGIAVDGGMAYFKIGDEQFIMSARGRKELAKLYK
ORF050	43129	43401	+	Phage internal head protein	internal head protein [Shigella phage SP18]	YP_003934778	1.17882e-57	100	atgaaaactttcaatgaatttttcaacgagtcacaactgaatgaagaagtaaaaattagtaaagcggtcaaagctatgattgacaatatcaatcacctgtatagcattgacttaactgaccatataacaattggcaacaaacgcaactttttcgcgtttgacatttcagaacttgaccagaaccaaattaataacattgagcgctttgccaatgacaagggtctccgtcatgagacagctggttataaaaaatatgcaatttatcttaaataa	MKTFNEFFNESQLNEEVKISKAVKAMIDNINHLYSIDLTDHITIGNKRNFFAFDISELDQNQINNIERFANDKGLRHETAGYKKYAIYLK
ORF051	43410	43652	+	Phage internal head protein	internal head protein [Escherichia phage vB_EcoM_RZ]	YP_010651013	2.57251e-49	100	atgaaaacttatcaaacatttataacagaatcttcccatggtatggaagttaaacttggtcaagcccttgctgaagcagagcgcctgtttgcacgtatcaaagaacttgccgattctgtagatgcatcatcttttaaaggcgaccagggtaaagttaaagctctccttgctctttgttcagacgcgggtgaaattgctaagaacggcaccaagatgaaaaaacgtctggaagacttaaaataa	MKTYQTFITESSHGMEVKLGQALAEAERLFARIKELADSVDASSFKGDQGKVKALLALCSDAGEIAKNGTKMKKRLEDLK
ORF052	43709	43963	+	Phage internal virion protein	internal virion protein [Escherichia phage vB_EcoM_RZ]	YP_010651012	4.02964e-55	100	atgaaaacttatcaagaatttattactgaatctgcaaatgcaaaagttgagtttgcttatgttggttcaccgcgtggcagtttttccaatgaggaattccgtcgttcactggacaatttcatgcagttaagtgctgaagtatcgcatgatggtcgttatgacatcgttactattagcggttctgaagaccttatcaaaaagtggtacaagcagaaagatgttgagatgcgttactatcgtatccctaaaaaataa	MKTYQEFITESANAKVEFAYVGSPRGSFSNEEFRRSLDNFMQLSAEVSHDGRYDIVTISGSEDLIKKWYKQKDVEMRYYRIPKK
ORF053	44022	44243	+	Phage internal head protein	putative internal head protein [Escherichia phage vB_EcoM_RZ]	YP_010651011	1.72194e-44	100	atgaaaacgtatcaagaatttattaacgaagctaaaatgcatgacgaattgccgattcaatctaaaacttttgatggtacactgaaggattttaaaaagttaccaaatgataaattggcaaaacttacaggttctgtatctgaaacaggtggtaaggttactttctctgcccgtggtattgtcaaccttaaaaaacttttgaaagccgttggtgctgaataa	MKTYQEFINEAKMHDELPIQSKTFDGTLKDFKKLPNDKLAKLTGSVSETGGKVTFSARGIVNLKKLLKAVGAE
ORF054	44302	44487	+	Phage prohead core protein	unknown function [Escherichia phage vB_EcoM_RZ]	YP_010651010	9.83551e-34	100	atgaaacgttgcgaattaattagaaatgttactgcccttgttgctgttaccacttttggttttagcatgtttgctggctttatgttgaatatgctttcaacttctgagaatataatctctttagtagttgcatttttaattggttcaatctctttcgttatggataaaatctctaaaggtgagtaa	MKRCELIRNVTALVAVTTFGFSMFAGFMLNMLSTSENIISLVVAFLIGSISFVMDKISKGE
ORF055	44489	44878	+	Unknown	hypothetical protein MN01_00062 [Escherichia phage MN01]	QIN95442	3.41628e-87	97	atgtataaagtgtatgcggattatcaggcaaatccatctgaaaaaccagattgccaaattgggtgggcgcacgacaccctgcttgaagcagtagataaagcccaggaattagggtatagttatgtagatattgttcaaccgtgtggaacagttattactcttgaagaattcaagaatatcaaaacaaactttttgctctttgctggtgatagctattatcctcgtggcggttatgctgacttaatcgcaaaggctgcgactgaagatgaactgcgtgttatcattaaagaaaacgagaataagccttgttatggttccaatcgctttgactggtggcagattgtcaatgccaatacacatactattgttgatgaaggcacatgtgaatga	MYKVYADYQANPSEKPDCQIGWAHDTLLEAVDKAQELGYSYVDIVQPCGTVITLEEFKNIKTNFLLFAGDSYYPRGGYADLIAKAATEDELRVIIKENENKPCYGSNRFDWWQIVNANTHTIVDEGTCE
ORF056	44875	45351	+	Unknown	hypothetical protein [Escherichia phage P896]	UHS65372	1.56118e-107	96	atgaatatcaaatttggtcagaccatccctaaaggttatgtgattgaaattgaaacctgggaaaatgatggtgataattataaaacccagactgtatttggtgtagaagaacaagaaatacaacagtacaaatatatcctggaacttttctatggttcgcattgcaacaaccgcaacaaatgtggtaattcagaatgggatgtggttaaacacttggttatcgcccacattgcacctggtgtaaaatctggtcagttaacccatgaatttttaagtaaggttctgggtgtagaagatttagatgcgttgctaaatggcgatgatgaagaatattacctgaacgaagccctgaccgaacttttaggtatggcttgtgaatatgatggcgatttcatgcgt…	MNIKFGQTIPKGYVIEIETWENDGDNYKTQTVFGVEEQEIQQYKYILELFYGSHCNNRNKCGNSEWDVVKHLVIAHIAPGVKSGQLTHEFLSKVLGVEDLDALLNGDDEEYYLNEALTELLGMACEYDGDFMRVISYVKLYIIEEEIRIPSVKALDML
ORF057	45338	45436	+	Unknown	hypothetical protein [Escherichia phage UPEC07]	QUL77605	2.99599e-14	100	ttgatatgctttaataaaaacgcgttattattaataagtaccctctattaccaaaggttcttccctcaaagaacctttcataatagcatgtgctattaa	MICFNKNALLLISTLYYQRFFPQRTFHNSMCY
ORF058	45477	45746	+	Unknown	hypothetical protein [Escherichia phage DK-13]	QMV34059	3.26416e-59	99	atgttagtattaaaattagctttttatgaccctaaaacaaagacaaccactaccaaacgttgctctatttcgtatgagtgtcaatttggcgaaattcagcatccaacaggcgaaacctttatgtcaattggttgttcaacatttaataaagtcaaattaatcccgttggttaacgcggcagcttatctggttgcaccagaagaaatgacttatcatacaattcagcatatggttaaagatgataatgctcccgctggatttgtaatttaa	MLVLKLAFYDPKTKTTTTKRCSISYECQFGEIQHPTGETFMSIGCSTFNKVKLIPLVNAAAYLVAPEEMTYHTIQHMVKDDNAPAGFVI
tRNA	45752	45825	+	tRNA-Met-CAT					ggccctgtagctcaattggttagagcatccggctcataactggcaggtttccggttcaagtccggatggggcca
tRNA	45828	45901	+	tRNA-Arg-TCT					cggggtgtagctcaattgtatagagcaacggtcttctaaaccgtaggttgtgggttagaatcccaccaccccga
ORF059	45920	46159	+	Unknown	hypothetical protein MN01_00067 [Escherichia phage MN01]	QIN95445	9.04618e-49	96	atggttattaacgaatcctatgcaatcatggatataaccaacaacgagctggtttatagctttgatgagtttgatgaaaatgataaacaagtcccatggtttgcattaactgctccacctgagcataataaatatctaagtttcccgactcgcagattagcaacaaattttattgaattcaatgaccttgattccaattataaggttgttaaagtcaaattagctattacaattgaatga	MVINESYAIMDITNNELVYSFDEFDENDKQVPWFALTAPPEHNKYLSFPTRRLATNFIEFNDLDSNYKVVKVKLAITIE
ORF060	46376	46218	-	Unknown	hypothetical protein [Escherichia phage UPEC07]	QUL77608	0.000277048	100	ttgttgttaatatttatattccatagtaccggatgcaccatccgctcggatttctcatactaccggacgcaccgtccgctctggaaaaactccgttaaaagggtgcgccgtttcagctgtgatataaggggacatcaacaaatcgtaaagatttattaa	MLLIFIFHSTGCTIRSDFSYYRTHRPLWKNSVKRVRRFSCDIRGHQQIVKIY
ORF061	46398	46781	+	Unknown	hypothetical protein [Escherichia phage UPEC07]	QUL77609	1.30095e-85	100	atgcttacatatgcagaatttttaaatcgcaataccatcaccgaatccgtactgactgaagctggtaaattttctttagtggctccagaaaaagccggtgtttcaattggtgaccgtgttatgttcaagaaaccagttaatggcgtttcttggggtatcgtaactgggtttggcatcaaagctaaagacgttaaaaatgccgcggcaccaggtgccaaactagccggttccaaagtttcaacttatatggttcgccctaaacagtctccaggtaatggtgctgctgactgggttggtgctccaatcgaaatcgctcgtgataaattcttgaacatcactgaccgtgccaacgaacgcgctgcaatggcatttgctcgcggataa	MLTYAEFLNRNTITESVLTEAGKFSLVAPEKAGVSIGDRVMFKKPVNGVSWGIVTGFGIKAKDVKNAAAPGAKLAGSKVSTYMVRPKQSPGNGAADWVGAPIEIARDKFLNITDRANERAAMAFARG
ORF062	46870	47424	+	Phage holin	hypothetical protein CJ20_207 [Escherichia phage CJ20]	QMP18803	4.73646e-132	99	atgaaactgttaaaatatttgagttggattctgttagttccactggattttatctccatgattctggccgttatcctggcaccatttgtagttccattccataataaaaagactggcaaacttccgtttgggtttgattggatgatgacttatgataatccgattgatggcgaccggggtcatgtcaaacgttgggcaaaaatccgaaaatggccattaggtgtttacttccaacgagtggcttggctctggcgaaacaaagcatacaattttgcttaccacaagctcggtcgtgattgcaattcagaattccattataaaggtaatcctgatgttgaatccggctccccggataaagctcatcacggatggctctggatgtggacggataatgcctgg…	MKLLKYLSWILLVPLDFISMILAVILAPFVVPFHNKKTGKLPFGFDWMMTYDNPIDGDRGHVKRWAKIRKWPLGVYFQRVAWLWRNKAYNFAYHKLGRDCNSEFHYKGNPDVESGSPDKAHHGWLWMWTDNAWGVFASVPYLKVGGITFYLRVYCGWKLKSLLSRPIPKAMLAFHINPFRFYKN
ORF063	47506	47688	+	Unknown	hypothetical protein [Escherichia phage UPEC07]	QUL77611	1.40563e-35	100	atgcataatgattccatactgagttacacactgaatcaaacaaaactttggagaaataaaatgaacttcctgaccctgacttctgcattctctgttacccgcatcactaacaaaatggttgccgacgaagtatgtgaaatctgcattcgtgaagatgcacttattcatctgacttcaacctag	MHNDSILSYTLNQTKLWRNKMNFLTLTSAFSVTRITNKMVADEVCEICIREDALIHLTST
ORF064	47779	47991	+	Unknown	hypothetical protein MN01_00070 [Escherichia phage MN01]	QIN95448	1.23177e-42	99	atgattgaattcccaattgaagaagttaaagaagaaaaaatccagtccaaatctggtaatgctcgtgacatttgcttccaggcatttgcagaaattgatatggcagatggtgcagctcgtcgcgccctgattgatgttctggttaacacccatgatatcaaaaagtctgttgttcagtcatatgcttccaacttccgcaaagctcaaaaataa	MIEFPIEEVKEEKIQSKSGNARDICFQAFAEIDMADGAARRALIDVLVNTHDIKKSVVQSYASNFRKAQK
ORF065	48074	48370	+	Unknown	hypothetical protein VR7_gp146 [Escherichia phage vB_EcoM_VR7]	YP_004063827	4.10419e-65	100	atgtttaacgcacctgcatggcacgctacccaagctcaagaagaaaacaaagcaatcatttctgctaaaattgaagctcaactgaatgaattgtgtgaaactgcttctgaagaagttgttgcaatcatcaaacagtatcctgcatccaactattccctggcatgcatcaaaacagaaatggttaacttgtggcgcaagaataagaaaactttcttaggtatgcagtaccaggcaatcgcgtctgcggtagtaaacatgtatgactttgaagtttattttccaacttctgaaaattaa	MFNAPAWHATQAQEENKAIISAKIEAQLNELCETASEEVVAIIKQYPASNYSLACIKTEMVNLWRKNKKTFLGMQYQAIASAVVNMYDFEVYFPTSEN
ORF066	48444	48887	+	Unknown	hypothetical protein AVV67_gp148 [Escherichia phage vB_EcoM_VR25]	YP_009209890	2.69862e-99	99	atgaaaacttcaaaactggttaagtgcgttaaactggcattaaacaactcttctgaagctgaagcacaatccgcagcacgtatgttcttcaaacgtctgacagctgaaggtatttcatttaatccggcagtatttggtatcactcgtggcgaagctgctaaattggcaactctggcaggtaaaatttttaaaggtctgaatgatggtcaggttaaaccagaagttaaacctgctcctaaagctgaaccaaaagctgaacgtaaggcacctaaacgctccggtatgagcaacaaagatttatgctatgatatgttcaaaactgttaatatgtctaatggcgctgctcgcagagctgttattgatatgattgtgcgtgagtttggattcaacaaagcatca…	MKTSKLVKCVKLALNNSSEAEAQSAARMFFKRLTAEGISFNPAVFGITRGEAAKLATLAGKIFKGLNDGQVKPEVKPAPKAEPKAERKAPKRSGMSNKDLCYDMFKTVNMSNGAARRAVIDMIVREFGFNKASVQSYASNFRKEFEI
ORF067	48971	49276	+	Unknown	hypothetical protein MN01_00073 [Escherichia phage MN01]	QIN95451	2.21245e-66	100	atgaaattcatcatcaacctggcgcttgttgactttgataaaactggtaatttcgcatctgctgaaaatatgattcgtaacaccaagttcaaagtgcaagtccaacaggcggtagcaaaagagttctttactgataaattaactaacgttgttaatcacctgaatgtgcaagttaaattcactcgtgaagcggaaactactgttgcatttgattttgactgccaataccatgatgaatatgttcgtcgcatcctggatattgtgtctgatgaactttattatggtgtgcaggaaaacaaaatctaa	MKFIINLALVDFDKTGNFASAENMIRNTKFKVQVQQAVAKEFFTDKLTNVVNHLNVQVKFTREAETTVAFDFDCQYHDEYVRRILDIVSDELYYGVQENKI
ORF068	49349	49942	+	Phage host specificity protein	host specificity protein [Escherichia phage UPEC07]	QUL77614	6.33822e-136	100	atgaatactttaaagaaacttgttgaattcatccgctccaaactgggtactgcaatggcaaaaaacctgtctattgaagaccaatatactcaagcggcttctaccctgattgacaagattactgagctccagactgcccacgttaagtctgttaatgaagaaaaacgcatccgtgagttagcgaatgaaaaagaccaactcgccgcttcaaaagagcgtgaaatccgcaaactgattgctgatggcgcggatgtccaggtccatgctaaactgggtctcctgtatcgtcgcactgctaaacaacttcgtaagaaggcagacgattatgttgaaatgcgtaatgaaattaaattgaaagttaaagagctggatgattctcgtcaggaactagctgttaaa…	MNTLKKLVEFIRSKLGTAMAKNLSIEDQYTQAASTLIDKITELQTAHVKSVNEEKRIRELANEKDQLAASKEREIRKLIADGADVQVHAKLGLLYRRTAKQLRKKADDYVEMRNEIKLKVKELDDSRQELAVKLEYIRETRKVSALGIATADDVVEIAALTKIDIEDTLMRVETFKGPQVGVDTTSADIEEYINSLK
ORF069	49985	50539	+	Unknown	hypothetical protein PP428_gp165 [Escherichia phage vB_EcoM_RZ]	YP_010651002	6.33023e-127	97	atgactttatatgataatcttttatcaaatgtggaatggtttggtggtagtggtcttgccactgaaactaacacagttctttatagaatccgtcgcgacttgggttattccaatgatttcttaagaagaacaactagtcgcggtgatactacaaaattgccttttatttttgctttagctgaagacctttctttcgcagatgccttggaaattattgacgtaaatctgggtattcaacgagtggaattcgctgggctgagttattctgtgtatgcgttaaatgaaccaagtgattataagcagcttattaatgcggacgatgatgaccatttggtatgttatttgatgctagaaaatggtgatgtatttggaatggttgaccgtcggccagcttatact…	MTLYDNLLSNVEWFGGSGLATETNTVLYRIRRDLGYSNDFLRRTTSRGDTTKLPFIFALAEDLSFADALEIIDVNLGIQRVEFAGLSYSVYALNEPSDYKQLINADDDDHLVCYLMLENGDVFGMVDRRPAYTDIKNYDKDELLDLTSEYTLESRKQKRKLNRFIAECREYAKGVQNANVISAK
ORF070	50496	50903	+	Sulfurtransferase	hypothetical protein MN01_00076 [Escherichia phage MN01]	QIN95454	1.24534e-78	94	atgctaaaggggttcaaaatgcgaacgttatatctgccaagtaaaccagaaaaatttgtatacgcagacaagattgataaagaccttatgcctgcatttgcagctctggtcctgtgtatcgttggaattataatgatggtggtttgtggggatatgaatattgttagtgctaacattgcctggacactaacaattttatctccttttattacagtcataattatgctattgataaatgtgtggcatcaaaatcatatgaataaaggatatcgtgggcgagttaaagagtgggaacaaaaatgtgtttccctacaagaagagcacaaaattaaatgtgcagaagaatttatcaaggaggttcgtaatggaacggcccagtcttgcatcacatgtttatca…	MLKGFKMRTLYLPSKPEKFVYADKIDKDLMPAFAALVLCIVGIIMMVVCGDMNIVSANIAWTLTILSPFITVIIMLLINVWHQNHMNKGYRGRVKEWEQKCVSLQEEHKIKCAEEFIKEVRNGTAQSCITCLSIG
ORF071	50860	51213	+	Phage head outer capsid protein	hypothetical protein VR7_gp143 [Escherichia phage vB_EcoM_VR7]	YP_004063824	1.62787e-79	98	atggaacggcccagtcttgcatcacatgtttatcaattggctgaatatgatattggtgccaatttattattggggattgtcaccgccatgcttggtggtttggttggtctggtaatgaccacggttatggctgcaatcgaaggagtgatgcctattgagatgggcttctttatgataatcgctccggctgttgtggcttattttatccctgttgtgtatgatatctgtcacacaaacgccttgaatgctcctagtcggaagagatacgcttcagcaatggctgagtataataagtttctagacaaaacaaaacgtaatgaccttgaaacctttattaaggaatgtaaatcatga	MERPSLASHVYQLAEYDIGANLLLGIVTAMLGGLVGLVMTTVMAAIEGVMPIEMGFFMIIAPAVVAYFIPVVYDICHTNALNAPSRKRYASAMAEYNKFLDKTKRNDLETFIKECKS
ORF072	51210	51500	+	Unknown	hypothetical protein VR7_gp142 [Escherichia phage vB_EcoM_VR7]	YP_004063823	3.37888e-63	100	atgaataaaattgaaattgctatccccaagtattatgatgagaaatctgcagaaaaagctatctattctcttctaaataagacctctgaaattgaaaaacactgcgaagaaatcgcagatgaatatggtatccaattcggtaccggtgattatggttcaggccgtacatattatcctgtcggttatgaatgctcccagtggtttaaagatgaaattgaaaacaacggcggtgaagttgaaaacggtgtcgttacagttggtgcttgggtctcctcttcggcaatgtgctaa	MNKIEIAIPKYYDEKSAEKAIYSLLNKTSEIEKHCEEIADEYGIQFGTGDYGSGRTYYPVGYECSQWFKDEIENNGGEVENGVVTVGAWVSSSAMC
ORF073	51510	51791	+	Phage tail completion protein	hypothetical protein AVV68_gp133 [Escherichia phage vB_EcoM_VR20]	YP_009207312	6.00566e-62	98	atgatgaatgattaccgtaaaaataaagaactggctaacgcagtaaatgacatccataaagctattcgtcgtgccgaggaaattgcagacaaatatgagactcattttaatatataccctgctcgcggtatgggcggtgactattattctcctggcgccctgaaagctgaccttgctcattgggaagaacatggtcatcctgaatgggctattgttagcactcatgactatacaactgacctggaaaatggcggttgggtgtcctcctcttctgaatgttaa	MMNDYRKNKELANAVNDIHKAIRRAEEIADKYETHFNIYPARGMGGDYYSPGALKADLAHWEEHGHPEWAIVSTHDYTTDLENGGWVSSSSEC
ORF074	51800	51997	+	Unknown	hypothetical protein VR7_gp140 [Escherichia phage vB_EcoM_VR7]	YP_004063821	1.3701e-38	100	atgtctcgtgaattagattgtgcaatccgaactgctgcggcagctattgaaaacgttattcagatttgtaaagaagaacgcgaagaagctgatatctatattgacggtcaacgtgacctggaacgtcatatcacgctttataatggttgtattacaattagtggtacctcttgggtgtcctcctcttacgaatgctaa	MSRELDCAIRTAAAAIENVIQICKEEREEADIYIDGQRDLERHITLYNGCITISGTSWVSSSYEC
ORF075	52007	52231	+	Phage major capsid protein	hypothetical protein AVV67_gp138 [Escherichia phage vB_EcoM_VR25]	YP_009209880	7.24316e-43	93	atgtctgatattaatgaattagaaaaagctgcccttgaactggctgcattgtataagaaagtaaaagatatggctaacgctcaagatttcggtattgagcttgacgaatatgatggcgaggttcgtctcgaagactggttgtacagctcttgctacggcgaagacgctggtcgcacctttgttgctcaacctgacggcaaaatctggtacccaagctcatgctaa	MSDINELEKAALELAALYKKVKDMANAQDFGIELDEYDGEVRLEDWLYSSCYGEDAGRTFVAQPDGKIWYPSSC
ORF076	52333	52500	+	Unknown	hypothetical protein SP18_gp133 [Shigella phage SP18]	YP_003934758	6.87714e-30	98	atgtataatgttcttattgtttttgtcactcaccagcaaggtggagtaaggcagaatacttctcaagtggttcaattttcttcactagaggctgccaatcttgctgcctcacgaattgaagcgaaaaaatcggcacttggaaaatatgaagtaactcgtctttactaa	MYNVLIVFVTHQQGGVRQNTSQVVQFSSLEAANLAASRIEAKKSALGKYEVTRLY
ORF077	52514	53473	+	Phage baseplate hub subunit	hypothetical protein [Escherichia phage UPEC07]	QUL77624	0	98	atgatgttagttattggttctcgtgcattacataacgctggtctgattgaaagtcagaaaattgaaaactctgattgggacttcatcgctgaccaaggttcctggaacagctttaaaacccagatgatggggcagcacgtgcatgtggataacccagatgttcaagcttttaaatgtatgcacaatggcaaagaaacctattttgaagcttatattgtccgtgccctgaccaacgtacgagaaattactggtgagcttcaagacgaagattttacctccagttatcgtctgctcaaatatgcaaaggcaaatattcagaaagaccgtctatctggtttttactgggcaactcctgatatttgtctggcaattaaattgtctcatcgttacctgaagaac…	MMLVIGSRALHNAGLIESQKIENSDWDFIADQGSWNSFKTQMMGQHVHVDNPDVQAFKCMHNGKETYFEAYIVRALTNVREITGELQDEDFTSSYRLLKYAKANIQKDRLSGFYWATPDICLAIKLSHRYLKNNPFFLKTMSHINYLRNKGVVLNDELQKIMLQRQAETLSYSHPKLDVGKKTFFNDTIYTLDHDSIHEAVALADKPAYKFYMKDDSEVMTSREKFEALPEIIKLAGVYEEACVLALERSQVPNEFNISPSVSFHIALEKVCTSITSGWFREYAWEHYQEVVNMYNTLGHEDYVKRFKANQHLIRPFEK
ORF078	53533	54219	+	Phage baseplate hub subunit	hypothetical protein PP428_gp156 [Escherichia phage vB_EcoM_RZ]	YP_010650993	3.62428e-170	100	atgaacggtccaaaaacttttaattctcaagctcatgcagtaggtagtttcgctggtaaaatttctaatgataaaatcaaaaacgaaactatgttcttcaacagctcattggctttcgcttttgacaatggcggccctattactcgtagctttatcatgagtctgccggatgagtggaataccgaccaggttgtatttgattctcgtgttcatatgctgatgcctggttggtatcctgctatcccaggttatcaccatgacgatgtaccacgcccggatattccggtcggccaacactttattacagcagggcaacctgattatgataatcctcgataccattctgaacatattcttggtcttgttaacgctgatgtgtgtcctacttattttgcaacc…	MNGPKTFNSQAHAVGSFAGKISNDKIKNETMFFNSSLAFAFDNGGPITRSFIMSLPDEWNTDQVVFDSRVHMLMPGWYPAIPGYHHDDVPRPDIPVGQHFITAGQPDYDNPRYHSEHILGLVNADVCPTYFATGTAQFSQIPEGELIYRQWHKEVLEKIESNELTKWDAPDRTLLQFDWQTWHTGSRAVSNGWRWFGRVSRNTDRVKKITNEIRVNAQVYLEFPMEGW
ORF079	54219	54806	+	Phage portal vertex protein	hypothetical protein MN01_00087 [Escherichia phage MN01]	QIN95465	3.00655e-142	99	atggccctttatgaacccggctgcatgggtgttgatgtaaacttcatccgccgggcagaaaatgcaggtataattgtatcaagagacgaatttatgattaccaaaaaatattgggcgaaccttgatgatggtgatgaaggaatcaaggtggaaaatgttgattggtcgcgatgcaatcgtcatgtgaaagagcttttaattaaggaatataaaatgggatacatcattaatgggcatcaaccagaaccgctcaaagaacagacacccgacccattaatttcttatagtaagaaatatggatttcgtacctggagtgatgaatttgataagttaatttgttccaggttttatgcctgggctggaatcttatttttaccattcctgtggtttttcttgaca…	MALYEPGCMGVDVNFIRRAENAGIIVSRDEFMITKKYWANLDDGDEGIKVENVDWSRCNRHVKELLIKEYKMGYIINGHQPEPLKEQTPDPLISYSKKYGFRTWSDEFDKLICSRFYAWAGILFLPFLWFFLTGKNEAPVAVMGACFSTALAGLIASFLWTMVIEVPFRISKVKKVYDDITKKNTLNSFIEECRK
ORF080	54803	55039	+	hypothetical protein	hypothetical protein [Escherichia phage UPEC07]	QUL77627	1.34114e-47	100	atgagtattgcaatttatattaaatccgagtcatgtgattcttatctgtattcctatgatacaggtacatcagaagagaaaatcaaagatgatttagaaactgacttggatatgttccgacctatttctgactacatggttcaagtttctagtagtgaaagcccttcattggaaaatagacttgaatttttaatgagtgatatttttaaccaatcatggaaacgtgacgatgagtaa	MSIAIYIKSESCDSYLYSYDTGTSEEKIKDDLETDLDMFRPISDYMVQVSSSESPSLENRLEFLMSDIFNQSWKRDDE
ORF081	55032	55490	+	Nudix hydrolase	nudix hydrolase [Escherichia phage vB_EcoM_RZ]	YP_010650990	4.32993e-110	100	atgagtaagaaaaacaaggtgaaagaattatctgctggcattattttcatgaccgaagataaagagttattcatgggtcgtgtgactggttctcgtaaaccaggtatgcctgcacacaaatgggacatccccaagggtcatgttgaagctggtgaatccccgattgaagcggctatccgtgaaaccgaagaagaaaccgggtttacccaatatgacccagcattcttaaaggacctgggcgaattccgttattcagataacaaaaatcttcacctgtttctgtacacggttccggtcgagcatgaacaattcagacatagtaaatgctccgcctatcatacctttccggatggtagttcggttccagagttcgatgcatttgctctgattaaaccgagt…	MSKKNKVKELSAGIIFMTEDKELFMGRVTGSRKPGMPAHKWDIPKGHVEAGESPIEAAIRETEEETGFTQYDPAFLKDLGEFRYSDNKNLHLFLYTVPVEHEQFRHSKCSAYHTFPDGSSVPEFDAFALIKPSQWQYVMGKSMYKVMTQIFG
ORF082	55517	56005	+	Phage lysozyme R (EC 3.2.1.17)	endolysin [Escherichia phage UPEC07]	QUL77629	4.51874e-117	100	atgaatatattcgaaatgttacgtatagatgaaggttgtaagttggatttgtataaagatactgaaggctattggaccattggcatcggacaactgataactaagaacccatctaaagatgttgctcgcgccgagctcgataagctcatgggtcgtgtctgtaatggtcgtataacccagcacgaagccgaaacactgtttaatcgttcggtcgaaaaggctaaagccggaatcttgaggcatcctgtcttaaaacctgtttatgatgtactggatgaagttcgtcgttgtgcactcattaatatggtattccagatgggtgttgctggtgttgctggttttcctaagggtatgcgattgctgaaggctaaatcatgggaagcggctgctaaggaactg…	MNIFEMLRIDEGCKLDLYKDTEGYWTIGIGQLITKNPSKDVARAELDKLMGRVCNGRITQHEAETLFNRSVEKAKAGILRHPVLKPVYDVLDEVRRCALINMVFQMGVAGVAGFPKGMRLLKAKSWEAAAKELADSRWYKVQTPNRAKRVIETFRTGTFDAY
ORF083	56061	56477	+	Phage endonuclease	endonuclease V [Escherichia phage MN01]	QIN95470	7.92857e-99	100	atgactcgcattaacttgaccctggtatctgaactcgctgaccaacatcttatggctgaatatcgtgagcttcctcgcgtgtttggtgctgttcgtaagcatgtacaaaatggtaaaaaggtttctgactttaaaatcccatcatcttttcttttagggactggtcatgtcaccttcttttatgataagcttttgttccttaaaaaccggcatcaagaacttattgcggaatgtttaaagcgagggtttaacataaaagatatttctacacaagacttaactgatattcctgatgaatggaagaatgattatcaaccatcaatctggtcaattgaaatcagtcaagccagactgaatgagaaaatttctcaaaagcctgcttggtacaaatactatggg…	MTRINLTLVSELADQHLMAEYRELPRVFGAVRKHVQNGKKVSDFKIPSSFLLGTGHVTFFYDKLLFLKNRHQELIAECLKRGFNIKDISTQDLTDIPDEWKNDYQPSIWSIEISQARLNEKISQKPAWYKYYGKAVYA
ORF084	56514	56825	+	Phage internal head protein	internal head protein [Escherichia phage UPEC07]	QUL77632	1.32176e-67	100	atggaatataaaatgaaaacttatcaagaatttattactgaagccaaagcacctaaagcattccaaattggagtccaaggtaatttagaccaacaatatgttgatgctattgtagcaagcctcggtaaacagggtgtacaagtggatttggttgattttactaaaggcaatacttttaatattgttacatctaaaggttctttagctaaagttaaaaaggcctttggtgtagcacaagcatacgaaatcgaccattctgaattagaaaataaaggtcgccagaacacaattaaaggttctggttctttctaa	MEYKMKTYQEFITEAKAPKAFQIGVQGNLDQQYVDAIVASLGKQGVQVDLVDFTKGNTFNIVTSKGSLAKVKKAFGVAQAYEIDHSELENKGRQNTIKGSGSF
ORF085	56873	56989	+	Unknown	no significant similarity				atggacctttccctacctgtaataaggtcgagcccaagtgcggtaaagggtttacatacggatacacggatgaattatgtgccaaggaatggccccacaactaagagacaactatga	MDLSLPVIRSSPSAVKGLHTDTRMNYVPRNGPTTKRQL
ORF086	56986	57513	+	Phage internal head protein	internal head protein [Escherichia phage UPEC01]	QQG30787	4.15223e-126	98	atgaaatttttaactccaatttatctaaccttaatgcacgccttcgctgaacgcgccattgaacgcttagattcagaccaatacacctggtatgaacccgcttcaagaatgcaagagtttggtactcttagacttgacggcggaagacaaacaggtaaaacaagtgccattgcgcagttcgctgcggattgggtttctaagggtaatgatgtaattgttatgtcgagttcttcgcatcgctcacgagaaatctgtgatataataaagcgggtttctaaagcacagccacatcttaatgttgaacgacctggttttgttgtatatgatactgttcgttcatttttagatgaagatcattttcacaaatatcgtggactgtctgttacccgattattgatt…	MKFLTPIYLTLMHAFAERAIERLDSDQYTWYEPASRMQEFGTLRLDGGRQTGKTSAIAQFAADWVSKGNDVIVMSSSSHRSREICDIIKRVSKAQPHLNVERPGFVVYDTVRSFLDEDHFHKYRGLSVTRLLIIIEEPIRLPAMDKFYEAYQTMMNKFMCQGSKPLPLFFVIGMQ
ORF087	57510	57806	+	Phage DNA ligase	hypothetical protein PP428_gp148 [Escherichia phage vB_EcoM_RZ]	YP_010650985	5.38254e-66	99	atgatgactgatgaagaactttttgagttctgctatttctcacgtaaggtccgaagagaggaccttactacaaattttgaatatgtttatttctatccattagaatatgtattcatgtcagggccctttaagggctctcgttttagatgtcatgctccaagtatccgattaatgaaacaggttccttactttactctggaatttatttctggaccttgtaagggtattattactcgtagtctcttgacgtatgaccaagagattcatatgatttctgactggaaaaaatatgtctaa	MMTDEELFEFCYFSRKVRREDLTTNFEYVYFYPLEYVFMSGPFKGSRFRCHAPSIRLMKQVPYFTLEFISGPCKGIITRSLLTYDQEIHMISDWKKYV
ORF088	57799	58017	+	Pyrimidine dimer DNA glycosylase	pyrimidine dimer DNA glycosylase [Escherichia phage UPEC07]	QUL77635	1.21573e-42	94	atgtctaaattgactattgaaggttctgaagaagctctgaagatgtttgttgactggttccacgaacagggcgaacaaggctttatggaatgttgggacggtggccaatggaatggtaaagaaattgtttatccgagcacatatatctctgttcgtggcggatatgatggccttcgtttggtagaatatgatatcgcaactggcgaggaagtgaaatga	MSKLTIEGSEEALKMFVDWFHEQGEQGFMECWDGGQWNGKEIVYPSTYISVRGGYDGLRLVEYDIATGEEVK
ORF089	58014	58292	+	RegB-like RNA endonuclease	hypothetical protein KNT84_gp167 [Enterobacteria phage vB_EcoM_IME281]	YP_010094310	1.39896e-59	98	atgattgaagacatcaaaggttataagccacacaccgacgataaaatcggtaaagtgaatgctattaaagatgctgaagttcgattgggcttaatctttaaagcattagaagaagaatatgttgcagcctttacatgctcgggtgttgataaaatgagtgatgaagaattcgaccttactcatgaacgcctcgcccagattcgtacggcaattgaccgtctgaaagaagcttctatgtgggcatgtcgttccgttttccaacccgaggaaaaatactaa	MIEDIKGYKPHTDDKIGKVNAIKDAEVRLGLIFKALEEEYVAAFTCSGVDKMSDEEFDLTHERLAQIRTAIDRLKEASMWACRSVFQPEEKY
ORF090	58292	58597	+	Phage endoribonuclease	hypothetical protein PP428_gp145 [Escherichia phage vB_EcoM_RZ]	YP_010650982	1.85001e-67	99	atggcgcagattaattctggttttggctatgagttatcaacagcttctcatcgccgcataagcgattccaatccgtttggattcacatcaaaacccaagaaaatccagggcttagacgactttcaagaagtgattcgtcaagctttccaggactatgctcgatatcttaaagaagataaagacgactgtctggaagaagatgaaatcgcgtattatgagcaacgttttgaacagattaagaatttacacgctgttcgtgatgaagttgccaaagcaatgaataagctaatttcttttaaagagtag	MAQINSGFGYELSTASHRRISDSNPFGFTSKPKKIQGLDDFQEVIRQAFQDYARYLKEDKDDCLEEDEIAYYEQRFEQIKNLHAVRDEVAKAMNKLISFKE
ORF091	58615	59112	+	RegB site-specific RNA endonuclease	site-specific RNA endonuclease [Escherichia phage UPEC07]	QUL77638	3.89272e-118	100	atgagttatgattatcccatcaaacaaaaggagataatcatgactactatcgattcaagtgtttacattcgccgcaataaacttcgtcgcatttttgaaacggagttcctcaaaattaataatgctatcaacaaggcttgtaaagaagcaggccttgaggcattcttcattaagtacagtccacacctgttggaccgtgcaatccaacgtgaaattgatgaacaatatgtttttgacttgtttggaaaaatcacaccacatgtaaaagaaatcgttgaattcttggagatgaaaccactcccggaagttgaagcacaaattgacccgaatgtgaactaccgtccacttcgtctggaaatcacggacaagaacctgtggttaggaatgacagttaacccc…	MSYDYPIKQKEIIMTTIDSSVYIRRNKLRRIFETEFLKINNAINKACKEAGLEAFFIKYSPHLLDRAIQREIDEQYVFDLFGKITPHVKEIVEFLEMKPLPEVEAQIDPNVNYRPLRLEITDKNLWLGMTVNPAIPGKSPTMCCRMAFVNSNRLEGKISTKVIYI
ORF092	59123	59665	+	Phage lytic transglycosylase domain-containing protein	unknown function [Escherichia phage vB_EcoM_RZ]	YP_010650980	1.40167e-130	100	atgaaaaaagtaatcgccaccttactattgacagttagtatgtctgcccatagcgtagagcctactttcagtaatgaacaaatggaaaacctccaatatgcttatgcgtttggagaacagttccagaaaaatggtaagtacaaagaaaatccgcaccaacataatggtttgggatatatcatggctggtttaacctggcaggagagttctgctgggattaatactggattaaataaagataagcatcatgcatatggtatattccaaaattatcttccaaccgtgcgcgaacgcgtgaaacaggttgggtggacaatgacagataaagaaataatcaagatgataagcaagagagagaacagtgcacgctgggcttacattgagctttcatactggttg…	MKKVIATLLLTVSMSAHSVEPTFSNEQMENLQYAYAFGEQFQKNGKYKENPHQHNGLGYIMAGLTWQESSAGINTGLNKDKHHAYGIFQNYLPTVRERVKQVGWTMTDKEIIKMISKRENSARWAYIELSYWLNIHKGDIRKTLSSYNAGWNVKAGNTYASQVLEKANYLKSRGLLKTVD
ORF093	59668	60027	+	Valyl-tRNA synthetase	valyl--tRNA ligase modifier [Escherichia phage MN01]	QIN95479	5.64607e-80	99	atggtaagagttatcactttagccatagggttagtattcagcatgggaggaatagcttcagtacagagcgatgacaacaacagcatcatagaatatgcaacgaggacggctaaagattattgcgcatcaagcaatgtggattgtgtaatccagttcagcgccaagctcaccgcggcatataaagatggtcaaaatgatgttgaacatacacttttgaaaaagaatgtattatccaacaaatatgaaaagaaattatttgaaatggattgcattctttcaagtgcaaaatataaggcggcctgcaccagtatggttgacaggttagtggattcatataatagaggattgaactctaaatga	MVRVITLAIGLVFSMGGIASVQSDDNNSIIEYATRTAKDYCASSNVDCVIQFSAKLTAAYKDGQNDVEHTLLKKNVLSNKYEKKLFEMDCILSSAKYKAACTSMVDRLVDSYNRGLNSK
ORF094	60024	60497	+	Phosphatase	hypothetical protein PP428_gp141 [Escherichia phage vB_EcoM_RZ]	YP_010650978	1.88751e-111	99	atgattacccagtatattaagggcgatatcgtcgccctctttcttcaaggcaatattattgcacatggttgcaactgctttcacacaatgggttctggcgtagctggacagttggcgaaggcctatccaaaagttttagaaatagataaaaccactactgaatatggttccagagaaaaactcggtgatatgtctattgtttttaaacataaacctactgggtttggtatgtgctataatttgtacacccaatatgaaccgggccctaatcttgattatggcgctttagtaaattgtatgatagaattaaatctacaggcagaaacccttttgtttaaaccgataatttatattcctcgcattggttgtggtattgcaggtggagattgggaaaaggtt…	MITQYIKGDIVALFLQGNIIAHGCNCFHTMGSGVAGQLAKAYPKVLEIDKTTTEYGSREKLGDMSIVFKHKPTGFGMCYNLYTQYEPGPNLDYGALVNCMIELNLQAETLLFKPIIYIPRIGCGIAGGDWEKVSKLIDMFTPDIDLIVVDYEPSPNS
ORF095	60551	60694	+	Unknown	no significant similarity				atgaaatggaatgtgaatttgattactggtggtactgttctaataaaggatgttctaatcataagggtgaaggttttcattctggttattgcgaacatcctaaatttgtgcgatatggtgaaccgaaatgagtttaagcattag	MKWNVNLITGGTVLIKDVLIIRVKVFILVIANILNLCDMVNRNEFKH
ORF096	60678	60863	+	Unknown	hypothetical protein SP18_gp110 [Shigella phage SP18]	YP_003934735	1.07596e-35	100	atgagtttaagcattagtcagaaaagtagattatttgagcttatccatgagcttttggatgagcatacggaagcaaacgccttttatgatgaatatggtccgatagatgccgaacatcaggaagaatttgctaatcgatttgatgcgaaagaaaacgaattaatagcttatgtgaatacgctttaa	MSLSISQKSRLFELIHELLDEHTEANAFYDEYGPIDAEHQEEFANRFDAKENELIAYVNTL
ORF097	60873	61445	+	Thymidine kinase (EC 2.7.1.21)	hypothetical protein MN01_00104 [Escherichia phage MN01]	QIN95482	3.3031e-139	100	atggcgagtttaatttatcattacgcagcaatgaatgcaggcaaaacagcttcattgctgactgcagcttattcctataaagagcgtggaatgagtgtgcttttgctaaaacctgttattgataatcgggactcggaatctgaaatcaaatcacgtattggtattagccaggaagcaaacctggtaacggccgacatgaacctgtttgaattctataaatgggccgagtctcaaaaggatatccattgtgtcctggtcgatgaagctcaatttttgttaccagagcaaattgaccagttagctcaagtggttgataattacaatatccccgttatgtgttacgggttaagaacagattttcggggtcaattatttcccggttcagccagacttctggct…	MASLIYHYAAMNAGKTASLLTAAYSYKERGMSVLLLKPVIDNRDSESEIKSRIGISQEANLVTADMNLFEFYKWAESQKDIHCVLVDEAQFLLPEQIDQLAQVVDNYNIPVMCYGLRTDFRGQLFPGSARLLAISDKLVELKGVCHCGRKATMTARVIDGAAVKDGEQVLVGGNESYVSLCRKHWLELTS
ORF098	61453	61728	+	Phage head assembly cochaperone with GroEL	hypothetical protein CJ20_248 [Escherichia phage CJ20]	QMP18844	6.1883e-62	100	atggtatacaaggtttggacgtatatctctatttttgttattgctggaattgcatttattcccacacaaacagatagcgagagatatgaaagggaaattgaaatagtagcaagcacgtaccattctgttaataaagaatgcccgaataaaaatggaataaatttacaaaaatcacattatatgctgactgttactagtccagtgcaaagaatatgggttgatagacatttttctgatttatttgcaatgtattgtttcaaatttaaaagattataa	MVYKVWTYISIFVIAGIAFIPTQTDSERYEREIEIVASTYHSVNKECPNKNGINLQKSHYMLTVTSPVQRIWVDRHFSDLFAMYCFKFKRL
ORF099	61803	62096	+	Phage lysis inhibition	lysis inhibition [Escherichia phage vB_EcoM_VR25]	YP_009209851	1.20243e-65	100	atggaccttattcgaggactttctctaagtctattactaatgggctgtttaggcccaaatatgtcctctgctacagatggtaaatttacccagtacgcagatagtgcgatgcaaatctattcgcaattcaaagaacccagcgtcgagcagtccgaacaattttgggcttttattaaaactgaatggaacaataagagtcaatgtgtaaatgaaatcacatgtcaaattgatggccgtgctgctgcagtcgaatacgctaaattaatgaaggtaaaattggaagatgaaatttga	MDLIRGLSLSLLLMGCLGPNMSSATDGKFTQYADSAMQIYSQFKEPSVEQSEQFWAFIKTEWNNKSQCVNEITCQIDGRAAAVEYAKLMKVKLEDEI
ORF100	62086	62469	+	Phage starvation-inducible transcriptional regulator	starvation-inducible transcriptional regulator [Shigella phage SP18]	YP_003934731	8.91457e-87	100	atgaaatttgatgatttcgtaacgggtcgtgggtctgaggtggattcatatattgggtggttgttagtctctttggcttattttaaatccgcccatcttgaaaccaaaagttacgcccgccataaagcttatgatttctacttcacagaaatccaaggtccactcgaccagttcagtgagcaatggttaggttacagcgggaaacaatacaaagctgcattaccgtccgcctcggacttgccgaaagatacaattttgtttttagatgaaatgattaaaagctcggaaagagtctataaagttgtacctaaggctattcaatcgactctggacgatatcgttggagttttctttcagactaagtatctgttaacactagagtaa	MKFDDFVTGRGSEVDSYIGWLLVSLAYFKSAHLETKSYARHKAYDFYFTEIQGPLDQFSEQWLGYSGKQYKAALPSASDLPKDTILFLDEMIKSSERVYKVVPKAIQSTLDDIVGVFFQTKYLLTLE
ORF101	62570	62773	+	Molybdopterin-guanine dinucleotide biosynthesis protein MobD	hypothetical protein SP18_gp105 [Shigella phage SP18]	YP_003934730	5.83537e-40	100	atgagaattaaaaatatcaagattgatgcagttaatactggtgatgaggttgttatctatcttaatgattatgcaatctttatggacagtgccactgatgaagaagtggttgaactcttacagaaagctccatttgaactgtgtgaagaagatgctacccatctttcatcagcaattttctcattatcatatgtggtggaataa	MRIKNIKIDAVNTGDEVVIYLNDYAIFMDSATDEEVVELLQKAPFELCEEDATHLSSAIFSLSYVVE
ORF102	62773	63009	+	valyl-tRNA synthetase modifier	valyl-tRNA synthetase modifier [Escherichia phage UPEC07]	QUL77650	1.91959e-48	99	atgaaacttacaaataccatggtttcattagaatatgaaaccaataatcatattcttgaaattaagatatttgatgacggaagcatatttgctgattaccgcggatatagaattcgcctggaaaaggatgagctcaaggaaccatggctccttaaagataccttaaagggttgtgggtgtaagctgaagactactcaagtccaagaattaatttttaccatcaaaaaatactggtga	MKLTNTMVSLEYETNNHILEIKIFDDGSIFADYRGYRIRLEKDELKEPWLLKDTLKGCGCKLKTTQVQELIFTIKKYW
ORF103	63014	63196	+	Molybdopterin-guanine dinucleotide biosynthesis protein	molybdopterin-guanine dinucleotide biosynthesis protein [Escherichia phage UPEC07]	QUL77651	2.56728e-34	100	atgttaactactgaacagattgaaaaaattatcaaactcgcctggcacattgaaaatgcatccaatgacctggctgttgaatattgtgaaggttattcatattctggaatagaacagtgcaagcgtgatttgaatagttctaaagaagaattaattgcttatctgaatgagttgaaagaataa	MLTTEQIEKIIKLAWHIENASNDLAVEYCEGYSYSGIEQCKRDLNSSKEELIAYLNELKE
ORF104	63196	63453	+	TraR family C-4 type zinc finger protein	TraR family C-4 type zinc finger protein [Escherichia phage UPEC07]	QUL77652	1.21904e-54	100	atggctgttggatttgcaaaagatggtgctgaacagttagagatggaagcggttgtccaagccgctatcgttcacgcacgagcacaagttgcagttgaaagggagtctgctgaattctgttttgactgcgacgaaaaaattcctgaagcgcggagacaagcgattaaaggtgtgatatattgtgttggttgtcaatcaatgcatgatgaaatttttaaacgtgaaccaagaaattgttggcacaggagcatgagatga	MAVGFAKDGAEQLEMEAVVQAAIVHARAQVAVERESAEFCFDCDEKIPEARRQAIKGVIYCVGCQSMHDEIFKREPRNCWHRSMR
ORF105	63450	63545	+	Unknown	hypothetical protein [Escherichia phage UPEC07]	QUL77653	2.52971e-12	100	atgatttattacttagaaccctgggcttggtcaacaatgattataggtcctattttaatcggtttattcttttcgtggttagtgaggaaaatgtaa	MIYYLEPWAWSTMIIGPILIGLFFSWLVRKM
ORF106	63545	63760	+	Unknown	hypothetical protein [Escherichia phage DK-13]	QMV34015	3.06214e-44	100	atgttatatgacccaagcggtaattctgaaaatggtgtgattgttctggagcctgagcatccagttggtgacgtataccgcccagttgaagtatgcgaatgtaattttgttaaaggtaataccggtgggatttccattgagcaagatgatgatgttatttacctggatgcaagccaagtagaagcgctttatagtattttaaaacataaccgttga	MLYDPSGNSENGVIVLEPEHPVGDVYRPVEVCECNFVKGNTGGISIEQDDDVIYLDASQVEALYSILKHNR
ORF107	63771	64331	+	Thymidine kinase	hypothetical protein [Escherichia phage P896]	UHS65316	4.7897e-129	97	atgattattgaaacaactgaattgtttggcgaactgactgctgaagtggttaataacgcaatcgagctttgtcaagaagacgataaaatcgtactgactatccaagatattaaaccactttatgatttaatggttttggatagagctgactatctcaatggacgtaatagtgctcctgtcgatattaacgatgagctatacgcttatatctataaaaatgaaaatgggtttaatctggaaaatggtatagaatgcctgagcattagcgattctgataaattctttgattgtattttcaaactcttccaggaagaatgtaaaccggaagttgaatggaaagttccgggacaagatgcactgattcgctctagtgaaacgtttgaaggcgatgaagaggaa…	MIIETTELFGELTAEVVNNAIELCQEDDKIVLTIQDIKPLYDLMVLDRADYLNGRNSAPVDINDELYAYIYKNENGFNLENGIECLSISDSDKFFDCIFKLFQEECKPEVEWKVPGQDALIRSSETFEGDEEELDYNTELTVHQHNGRDLLSIVQRHDGESEVVFTKDELKVLVSYLNSVIPTMNS
ORF108	64343	64795	+	Unknown	hypothetical protein [Escherichia phage UPEC07]	QUL77656	8.24451e-98	91	atgattatcaatacaaactcatggcacgctcgtttccacgaccgtttttatgaccgtcattctcgtccacactctttgtgtgcttatttctggaaaatggtttgggcttgttttgtttgtgccgtttttatcggtagtatggtttttggattaactgtcgcgggtgcaggtgtattagagcatttctttgtattaagcaccccggtcggtttaggcttagggtttattttaggactagctacactggctcttattctgacggtagcatttggtctaatgtatggtctaatgaatttatgggcctggtacgatttacgtaaagaagaaaaagaatgggaacgcattaaagctaaacgtgaaggaaaggaaattaaagaaaatgttttcattcaatatatc…	MIINTNSWHARFHDRFYDRHSRPHSLCAYFWKMVWACFVCAVFIGSMVFGLTVAGAGVLEHFFVLSTPVGLGLGFILGLATLALILTVAFGLMYGLMNLWAWYDLRKEEKEWERIKAKREGKEIKENVFIQYIKARKSKMCPVIHFEDKE
ORF109	64792	65802	+	Thioredoxin, phage-associated	hypothetical protein [Escherichia phage DK-13]	QMV34012	0	99	atgaaaactattatgaaaggctacttcggtagccatctttatggaacaagtaccccggaatctgatgtcgattttaaagaaatctttgttcctcatccgcgagatatcctgctcggaaccgcgatgaaccataccaacctgaacacgaataacacggctaccaaaaatacaaaagatgatgttgaccatgaactttatagtctgaaatatttctttaaactggcggctgatggcgaaaccgttgctctggatatgattcacaccccggctgacctgatagtcaaatccgatttaccagatgtatggaagtttattcaggacaaccgttcacggttctatacaactaacatgaaagcctatttggggtacgtccgtaagcaagcttccaaatatggtgtt…	MKTIMKGYFGSHLYGTSTPESDVDFKEIFVPHPRDILLGTAMNHTNLNTNNTATKNTKDDVDHELYSLKYFFKLAADGETVALDMIHTPADLIVKSDLPDVWKFIQDNRSRFYTTNMKAYLGYVRKQASKYGVKGSRLAALRGVLEIVNQIPEQWVDYQEDGSAKQRRTKVEDIKHRLPENEFCEWVFHNHEKTGPQTFYTVLGRKYQTTLSLIELKQSLNKLDAEYGERARKAEANEGIDWKALSHAYRAGYQLMEIYQTGDLVFPLREASIIKLIKAGELPFKEVQELLEDTVDLVEVLAIQAAKNGMPDKVDMKFWDKFVEEVYLDNHNSYYR
ORF110	65810	65998	+	Unknown	hypothetical protein VR7_gp100 [Escherichia phage vB_EcoM_VR7]	YP_004063781	5.70279e-36	94	atgaaggtcttcttatcatacggaagacccaataaaggtcggcgctggtatctcgaagcagtctgtcgggaaactggcagacgaatcaacaataagtacatatgcaaaccaactcccaaacaaactcgcaggtttgttaactgggctatcaatactataagattccataatttttggagtgcaatctaa	MKVFLSYGRPNKGRRWYLEAVCRETGRRINNKYICKPTPKQTRRFVNWAINTIRFHNFWSAI
ORF111	66767	66021	-	Phage tail needle knob	hypothetical protein [Escherichia phage DK-13]	QMV34011	7.89898e-177	100	atgattttatccggaagaactgttgatgaactcaatgaaaaagtccaggctgccttggctaataattggtatttgtttggttctactatggtgttgccgaatactcctacggatagcaaagagcgttttttccaaactatgtccagctcggaaactcagataccgggcccgcctggtcccaaaggagaaccgggtgtaccaggaccaaaaggagacccaggtggggatggaaaatcttcttatcagatatggcttgacttgggaaatacaggaactgttgatgattttttaactgatacagcaggaaagagggaaaaatccgaggtgttttggagtggtataaacgttctattaactaatggtacgacttcaaacataattagtgttttaaaggggatt…	MILSGRTVDELNEKVQAALANNWYLFGSTMVLPNTPTDSKERFFQTMSSSETQIPGPPGPKGEPGVPGPKGDPGGDGKSSYQIWLDLGNTGTVDDFLTDTAGKREKSEVFWSGINVLLTNGTTSNIISVLKGIPPTAGTLSPFFRTTDDKLWPYNQDRSLMFKLNLIGNFAGASQARSITLNFVGTNGNTYIQNRPENATDILSFTTFFSIDKDGAMATNGTAITVMPNGGNFTITSALLVAEQTVTS
ORF112	66885	67091	+	Phage tail tube protein	hypothetical protein CJ20_259 [Escherichia phage CJ20]	QMP18855	7.58138e-40	100	atgttagaattaatcaaagctgctggtgaaaaaggtctgatggttaacactcgtgaccctgaacaacgtcaagcatttggtgagttaaaagccaaaggtctggttaaagcatcccttggtattggtaatgctttgcgtgtgactttgacccctgcaggtaaagcaatgttcttccctaaaccattaccaaaacgtcgtcgcaagtga	MLELIKAAGEKGLMVNTRDPEQRQAFGELKAKGLVKASLGIGNALRVTLTPAGKAMFFPKPLPKRRRK
ORF113	67098	67400	+	Thioredoxin, phage-associated	hypothetical protein SP18_gp096 [Shigella phage SP18]	YP_003934721	4.15158e-66	99	atgaaaaagtatgaacttgacatgattgaggcatgtctgaaatctgctgaccattttaagttgaaaatgcacaagttaagaggaatggtcaaaactccagaagagaagaagcgatatgctctgaaggagaaatgtaaagctcttatcatgatggataagttgcaaatagtcgccgcagaagcccacaggacacgtaaggctgaggcccttggtgtttatatggcagagcagctacatcgcgcccagcaagccgttaagagcgtctggttcagtggtgaaaatactgaaagaacttttaattaa	MKKYELDMIEACLKSADHFKLKMHKLRGMVKTPEEKKRYALKEKCKALIMMDKLQIVAAEAHRTRKAEALGVYMAEQLHRAQQAVKSVWFSGENTERTFN
ORF114	67409	67993	+	Thioredoxin, phage-associated	hypothetical protein SP18_gp095 [Shigella phage SP18]	YP_003934720	1.52805e-123	100	atggtatggggatgggcgtataatgttcccatactgagttaccaaatactggagaataaaatggaagccaaatcaatctttaatctgattaattacaataatggtaattttaaatcagaagcacaaagcaagttctttaatgatgttgcttgtgctggtgagattacagtatcaggcggtcagacttataaaaacgcctggaactggattgtgactgttgattcagttggtattgttgatgtgtataaaaacaccaataaaaaccgctccctgttctggtcaagagagactaatgctgagtatcaggcgacaagagcgaagaaaaatatgcctactgaatctgatgtacaaaacatcaaatcagatatccaatattatgatggtctgattgctgaacaa…	MVWGWAYNVPILSYQILENKMEAKSIFNLINYNNGNFKSEAQSKFFNDVACAGEITVSGGQTYKNAWNWIVTVDSVGIVDVYKNTNKNRSLFWSRETNAEYQATRAKKNMPTESDVQNIKSDIQYYDGLIAEQQAVLDKFNEIKACKEIPEFMRESVNEQYNLTSERIETYTKQRAERQVLLQKFEERLKTVLA
ORF115	68057	68902	+	Thioredoxin, phage-associated	hypothetical protein dhaeg_172 [Escherichia phage dhaeg]	QHR70716	0	91	atgtcgcaagcaattaatgaaattcgttctgaagttaaaaaagttgttaaattcggtcgtattccaagcactaaagaagtggttgaaaaggtcctatatatgatgtgggacaagttcaatgtttgtactgttaaagatgacttcactaaaatctttgacaagactaaaggttcgtttaccttagaagaccgagtcatgaaaactcttcgtaaaacaggtatgttgtctcgtgctaatgccaaaattattcttaaaaattataacaaaggctacgacctttatggtcgtttaatcccggcgatgtcatttggcgaagttgttaaagaccttaatactaatcaacgtcgtctactggcccttggtgctcgtcttgcaaaaggtcttgataaacaaatgaca…	MSQAINEIRSEVKKVVKFGRIPSTKEVVEKVLYMMWDKFNVCTVKDDFTKIFDKTKGSFTLEDRVMKTLRKTGMLSRANAKIILKNYNKGYDLYGRLIPAMSFGEVVKDLNTNQRRLLALGARLAKGLDKQMTFKTNGSGDWIIFNIVNHPGNENEYTISTFSGCQYDNWKFHLRLALSELEQHGVLSFGDAETGVGQRIKLYKIKDLAEEHSEQAPKMEPVPVRSNEKYSEQIELFTKQIEELNITIQQQDDEIFRLSGLNNAAKAERQKLMNVIELLKD
ORF116	68904	69119	+	Phage RNA ligase 1 and tail fiber attachment catalyst	hypothetical protein [Escherichia phage P479]	QWQ55762	3.80834e-41	96	atgaccattttgattattagtattatttttggttatcttgcgacgggatttattactaccctgttgctccacaagtttgatagtccctacgaaagtggggacgagtatgatgcggcgttcacaacattttgctggcctatattctgggtagtcgctgttataatgtgtgtgacctggccttttgctaaattctatgaaaaattatttggattatga	MTILIISIIFGYLATGFITTLLLHKFDSPYESGDEYDAAFTTFCWPIFWVVAVIMCVTWPFAKFYEKLFGL
ORF117	69097	70020	+	Thioredoxin, phage-associated	hypothetical protein PP428_gp119 [Escherichia phage vB_EcoM_RZ]	YP_010650956	0	100	atgaaaaattatttggattatgatatgaaaattaaaactcgtgctgaatatgctagtagttatgaaccacatgacggtcgtgtgactcgtcttatcgcaatgaattctttggttaactttggcaaaatcaaatcaggttctgctacccaggggtatggtcaacgtattgtaagaattaactctctgaatgattactgccgccgcccagcgtttttgtttggtgccacggttcgtaagagtatcaaggaaattctggccggcggatttcgtattcgcaaagctccggttaacatcaagaactataattttaactctgacaacttgattatcaatattaagaatgatggtgtacagattaagttcaaaccaactaccaagggcgatgttgctctttgtcat…	MKNYLDYDMKIKTRAEYASSYEPHDGRVTRLIAMNSLVNFGKIKSGSATQGYGQRIVRINSLNDYCRRPAFLFGATVRKSIKEILAGGFRIRKAPVNIKNYNFNSDNLIINIKNDGVQIKFKPTTKGDVALCHNFKEVMGIALFYMRHAVESYTFDEDTNYIHQTEKFLKTIAIDIKLTKEYLLSYAPYQEKNEPEDKKEPEMERIPTASYGPAFAGQFKSYDQTKISPLEVKNMYQWKIQPNSSLEIFNPPMKPIESYHADAIRESVNRLNGLIEDEKKGIQDVLNRIKNMEKQRNKLQAAIKALK
ORF118	70079	71068	+	Thioredoxin, phage-associated	hypothetical protein CJ20_267 [Escherichia phage CJ20]	QMP18863	0	95	atgacgcgcaacgaatatatccaggcctttaacaccactatcgatgcaaaagtaaaaccattaacaggtgaatcggctatcctttcgattatcaattcctggttaaatcagattgattcgactattgttgcatcttgtcgctttgaaaaagacatcgcgactattgcgagtcgtgccggtaatgatgatatcaagaaaacttttaaaggttcccgagtcctggcatacctggttaataaagaccttcttaataagtttggtgttgaatctagacgcggtaaaggtacaattggatatcattggtttggtgatgttgaaaaatactaccttgataagcaaggctatactgtttctgaattcgcaaattactgggctcgtgaattcagagataacaaaatg…	MTRNEYIQAFNTTIDAKVKPLTGESAILSIINSWLNQIDSTIVASCRFEKDIATIASRAGNDDIKKTFKGSRVLAYLVNKDLLNKFGVESRRGKGTIGYHWFGDVEKYYLDKQGYTVSEFANYWAREFRDNKMSIIKSATKLMGGDFRTISHLAEHMINVKESGENQVIIAVKYEFFTPVATPENVKKYLDVACVLVHQLQCALNYMRTVEKIKVDPITSAHGWKGWKIVVTLREVKCAKQPTDAEIYKKKSEEIMNAPQETTLEDLIDNLNNEPVEQKAPEIVALEMAYNKALAVNKKATEDYTKAKRLWEESTNRLDKLEQALELLK
ORF119	71065	71409	+	Thioredoxin, phage-associated	hypothetical protein MN01_00124 [Escherichia phage MN01]	QIN95502	1.00522e-74	95	atgaaacaacgtttagctgaagatattgcagaaactgcatttccagaatggacccccgcagcggggtttaataaaggtcttttaaaatttattgaaaacgctgagggtgttgaccttgttcagttaggaaagattcatggctgtgatgattatagtcaggttcccgattgggatatggtaatggctatggttcgccgccgtgaacgtgcttctaagagcgttcctaactgtccagaatgtggaactgaacaggtccagttagtccattggcagactagtactcttcgttacaaatgcagacattgtaaacacaaatttgagcgagacgaaaatggcaaagcgtaa	MKQRLAEDIAETAFPEWTPAAGFNKGLLKFIENAEGVDLVQLGKIHGCDDYSQVPDWDMVMAMVRRRERASKSVPNCPECGTEQVQLVHWQTSTLRYKCRHCKHKFERDENGKA
ORF120	71396	71638	+	Thioredoxin, phage-associated	unknown function [Escherichia phage vB_EcoM_RZ]	YP_010650953	6.5652e-51	100	atggcaaagcgtaaagaatatcttgagactgctgataaggcggtccgtgaattaactctggcctattataaagaacacggtaaacttccggatagttattcagtattgaaatctgctttaactcgttcatataataatatgcgttcagaagtttatggtattatggtcaaacataaagaacaaaccggtcaataccccgattatactgagaccttcaaacaagtattaggaattaaggaataa	MAKRKEYLETADKAVRELTLAYYKEHGKLPDSYSVLKSALTRSYNNMRSEVYGIMVKHKEQTGQYPDYTETFKQVLGIKE
ORF121	71640	71903	+	Thioredoxin, phage-associated	phage-associated thioredoxin [Escherichia phage vB_EcoM_VR7]	YP_004063770	4.74844e-58	100	atgtttaaagtatatggttatgattcatctattcatcgctgtgtattctgcgataatgcaaaacgttttttggatgttaaaaaacaaccttacgagttcatcaacgttatgccagaaaaaggtgtgtttgatgatgagaagattgcccaactcctggctgcacttggtcgtgaatctcaaattggtttgaccatgccacaggtatttgcccctgatggaagtcatattggcggattcactgaactgcgagaatattttaaatga	MFKVYGYDSSIHRCVFCDNAKRFLDVKKQPYEFINVMPEKGVFDDEKIAQLLAALGRESQIGLTMPQVFAPDGSHIGGFTELREYFK
ORF122	71900	72067	+	Phage ATPase	hypothetical protein PP428_gp114 [Escherichia phage vB_EcoM_RZ]	YP_010650951	5.05587e-30	100	atgattgaattattgttgggtattttgtatcttatcatcggtattggttatgctaagaccttagctaaattagatgatttcggtgcaggtgacttttgttggtggctgacgtctatgatttgttggcctttatttctggttggtgcttcattctggaactttaaatga	MIELLLGILYLIIGIGYAKTLAKLDDFGAGDFCWWLTSMICWPLFLVGASFWNFK
ORF123	72090	72398	+	Unknown	hypothetical protein MN01_00129 [Escherichia phage MN01]	QIN95507	3.23776e-66	100	atgagtgaattagacggacaaacaatttatctgggtgacggtaaagaagacgacctggaatataaactatacgaatacatggtagccctggcgaaagaagaaggtatcgattttgctgtggctaatccgtatggtgagaacactgttgtaatcggcggtactgcttatgaagtccaatggcaatacgttggccttgaatctgaggtatatgaagaagataagcatggcgattggcatcctatgggcccttggtactgggacgacggtgagcctgattttgaagtatcaagctattggagtgaccaatga	MSELDGQTIYLGDGKEDDLEYKLYEYMVALAKEEGIDFAVANPYGENTVVIGGTAYEVQWQYVGLESEVYEEDKHGDWHPMGPWYWDDGEPDFEVSSYWSDQ
ORF124	72395	72715	+	Ribonucleotide reductase	ribonucleotide reductase [Shigella phage SP18]	YP_003934709	4.61958e-71	99	atgactattgaaaatgaattagatgttgatgctgttttaagcgaaatcattgaagaccatgatgcgtttactgaatcatacgagtttgaattttcggactacctggttccggttgaattaggcgaatggacacaatctggcaaataccaatatcgccaggcaatttatttcagcaaaaaacataatgtacatgtggctgtaaacgaaactcgtaccggctcttatcataccgactgggaccatatggtcccgactgttgaactggttaagctccaagaacgtgtcgtaacccaaactatcagagaatggattacgctataa	MTIENELDVDAVLSEIIEDHDAFTESYEFEFSDYLVPVELGEWTQSGKYQYRQAIYFSKKHNVHVAVNETRTGSYHTDWDHMVPTVELVKLQERVVTQTIREWITL
ORF125	72700	72849	+	Phage baseplate wedge subunit	hypothetical protein [Escherichia phage UPEC01]	QQG30825	1.26949e-26	100	atggattacgctataaaaccatggtacaccgctcgatgggaaactgtcgagccagaggaacctgtttacaacgattccgaaatagattataatgaaccttcaaacaatgatttaatcgatatggagtttggatatgagtaccaaaattga	MDYAIKPWYTARWETVEPEEPVYNDSEIDYNEPSNNDLIDMEFGYEYQN
ORF126	72833	73006	+	Pin protease inhibitor	protease inhibitor [Escherichia phage UPEC07]	QUL77674	8.70829e-32	98	atgagtaccaaaattgaaattggccgtcataaaggccgcctgattgaaaaatcactttatgaactgtcggattcccgtaagttacccgatgaagaatctgctttaatttttgccgcggcggattatatccattggcttgaagctcaacttcgctttgctgataaggccttttaa	MSTKIEIGRHKGRLIEKSLYELSDSRKLPDEESALIFAAADYIHWLEAQLRFADKAF
ORF127	73006	73278	+	Unknown	hypothetical protein AVV67_gp081 [Escherichia phage vB_EcoM_VR25]	YP_009209823	4.13851e-59	98	atgtttttagaaattgttaatattcatgcggctgctcaatcaggttttatgaaagagcttcaagacgcaggatttaaaaatggtgatgttatccatgcgttaagacaacgttttgaccctgacgttgaatgtaatgtttgggacgttgttgaaacggatgaatacctttttgataccatagaaattgaagggtcatggacctgtatcactgagtatatgataattgataatggtaacgttgaatgccattatccttgttttaggattgtttaa	MFLEIVNIHAAAQSGFMKELQDAGFKNGDVIHALRQRFDPDVECNVWDVVETDEYLFDTIEIEGSWTCITEYMIIDNGNVECHYPCFRIV
ORF128	73278	73454	+	Unknown	hypothetical protein SP18_gp080 [Shigella phage SP18]	YP_003934705	6.05427e-35	100	atgaaaactgcattagtctataccgaaaagttaaacggtgacaaggtctggaaacttcttatcaaaggaagccctactgaccagtttatggccacctgtgtgggattgtatactcgtcctactaaaaagatgattcgtcaatttaaacggttacatcgctcgttctacggggtctga	MKTALVYTEKLNGDKVWKLLIKGSPTDQFMATCVGLYTRPTKKMIRQFKRLHRSFYGV
ORF129	73456	73548	+	Unknown	hypothetical protein [Escherichia phage UPEC01]	QQG30829	4.4343e-09	93	atggatgctcttattacggtattttgggtcggagttgttttattcggattgttgttagtgctaagttgcactgctaaactattaggatattaa	MDALITVFWVGVVLFGLLLVLSCTAKLLGY
ORF130	73584	74057	+	Recombination endonuclease VII	endonuclease VII [Escherichia phage vB_EcoM_RZ]	YP_010650946	4.4817e-112	100	atgttgttgactggcaaattatacaaagaagaaaaacaaaaactttatgatgcacaagctggtaagtgtccaatttgccaccgtgatttggactccgatgttcaggccaaccatcttgaccatgaccacgaattgaacgggccaaaagctggtaaggttcgcgggttactatgcaatctgtgcaatgggacagaaggacaaatgaagcataagttcagccgttcgggtctgaaaagtcgcgatgttgactacctggaatggttagagagtttgcttgtctatctgaaatctgattataccgaaaacaatattcaccctaattttgtggcagacaaagccaaagagttcggtcgtctggggaaagaagaaatgattcgggaaatgcttttgaatggtatg…	MLLTGKLYKEEKQKLYDAQAGKCPICHRDLDSDVQANHLDHDHELNGPKAGKVRGLLCNLCNGTEGQMKHKFSRSGLKSRDVDYLEWLESLLVYLKSDYTENNIHPNFVADKAKEFGRLGKEEMIREMLLNGMTYNESDTKTQLMASFKKQLRKSLK
ORF131	74054	75871	+	Ribonucleotide reductase of class III (anaerobic), large subunit	anaerobic ribonucleoside reductase large subunit [Escherichia phage vB_EcoM_RZ]	YP_010650945	0	100	atgacaattgaaaacgaaattgaaggattgattcataaaactaataaagaccttttaaacgagaatgctaataaagattctcgtgtttttccaactcaacgggaccttatggctggtattgtatctaaacacattgccaaaaatatggtcgcgtcttttattatgaaagcacatgaaagtggaattattcattttcatgatattgattattcccccgctcttccatttactaattgctgtttagtagatttaaaaggaatgcttgagaacgggtttaagctcggtaatgcgcagattgaaactcctaaatcaattggtgttgctactgcaattatggcacaaattactgcacaggttgcttctcaccaatatggtggaacgacttttgctaatgtagac…	MTIENEIEGLIHKTNKDLLNENANKDSRVFPTQRDLMAGIVSKHIAKNMVASFIMKAHESGIIHFHDIDYSPALPFTNCCLVDLKGMLENGFKLGNAQIETPKSIGVATAIMAQITAQVASHQYGGTTFANVDKVFSPYVKRTYAKHIEDAEKWQITDALNYAQSKTEKDVYDAFQAYEYEVNTLFSSNGQTPFVTITFGTGTDWTERMIQKAILKNRIKGLGRDGITPIFPKLVMFVEEGVNLYKDDPNYDIKQLALECASKRMYPDIISVKNNKAITGSSIPVSPMGCRSFLSVWKDSTGNEILDGRNNLGVVTLNLPRIALDSYIGTQFNEQKFIELFNERMDLCFESLMCRISSLKGVKATVAPILYQEGAFGVRLKPDDDIIELFKNGRSSVSL…
ORF132	75868	76338	+	Ribonucleotide reductase of class III (anaerobic), activating protein	anaerobic ribonucleotide reductase small subunit [Escherichia phage vB_EcoM_VR20]	YP_009207256	3.77222e-111	98	atgaattatgatagaatttatccttgtgattttattaatggccctggatgcagggtcgttcttttcgtcacaggttgtttgcataaatgtgaagggtgttataataaatcaacatggaatgctagaaatggcattccattcactggtgaaacactagaacaattaattgaatgtttgaataatgattatatagaaggattaactataaccggaggagaccctctctatcctgataaccgagatgttattcactctgtggttcaaactgttaaaaatctttatccaaataaaagtatttggatgtggacaggatataagtttgaagatattaaacaactagaaatgcttaaatatgttgatgttattattgatgggaagtatgagaaaaatcttccgacc…	MNYDRIYPCDFINGPGCRVVLFVTGCLHKCEGCYNKSTWNARNGIPFTGETLEQLIECLNNDYIEGLTITGGDPLYPDNRDVIHSVVQTVKNLYPNKSIWMWTGYKFEDIKQLEMLKYVDVIIDGKYEKNLPTKKLWRGSDNQRLWSNTDGVWKHD
ORF133	76316	76444	+	Anaerobic nucleotide reductase subunit	anaerobic nucleotide reductase subunit [Escherichia phage UPEC07]	QUL77680	4.71474e-22	100	atggggtgtggaaacatgattaaatttaattatattatggatactataaatgatatgatttttcattttggtccagaattttattcgcagtatagtttagtgcttatcaatgcttggttaatcaattaa	MGCGNMIKFNYIMDTINDMIFHFGPEFYSQYSLVLINAWLIN
ORF134	76453	76668	+	Phage DNA helicase loader	hypothetical protein PP428_gp106 [Escherichia phage vB_EcoM_RZ]	YP_010650943	2.67971e-41	99	atgaataaatttcgtaatgctgtttctgatatcctggccaatattacatttgtcctgtttattgtgtgccttttaatcctggttatcccatttggattgctgtttgtgatgattggtgccctgagtactgaaaagggccttgaagggtccgagttcgacaaacgaatccaggctgtccatagtgttattactaaaatgatgaaggtgaaagaatga	MNKFRNAVSDILANITFVLFIVCLLILVIPFGLLFVMIGALSTEKGLEGSEFDKRIQAVHSVITKMMKVKE
ORF135	76665	76964	+	Phage late promoter transcription accessory protein	hypothetical protein AVV67_gp075 [Escherichia phage vB_EcoM_VR25]	YP_009209817	5.36336e-66	99	atgaaacgttttgaagaatatgtagctactaattggaccacgtgggacaagttcggtgatgaatggtacttccacgactgtgacctggacccgaaattctttgctgataaagaagaagaccttaaagatatctatgctctatctgagattcatggaatcaaaccgacggtttatttctctttcgatgacacaggtttccttattcaggtttatgtcccgtatgcaaccgccagcgatgaagaagttattaaaacctggaactaccaaggagtgatttcctgtgggccaaaactcgactaa	MKRFEEYVATNWTTWDKFGDEWYFHDCDLDPKFFADKEEDLKDIYALSEIHGIKPTVYFSFDDTGFLIQVYVPYATASDEEVIKTWNYQGVISCGPKLD
ORF136	77014	77262	+	Glutaredoxin	glutaredoxin [Escherichia phage vB_EcoM_VR20]	YP_009207253	2.38265e-52	100	atgcacgtcaggagccttctgggctccttaaaccttccttatacattctattcagtccttaacaaacaaggctctgaaatcgcttatgacaggccattaatcgtgtctttggctaagcgtgctggatatcctacccttaacattcgttacccagtgatttttgtcaatgatgaaaaaatgacaaatattcctgcctttaaaacaaaactgatatccctggggtatgaccaggacttaattgaagattaa	MHVRSLLGSLNLPYTFYSVLNKQGSEIAYDRPLIVSLAKRAGYPTLNIRYPVIFVNDEKMTNIPAFKTKLISLGYDQDLIED
ORF137	77330	77506	+	RNAseH	hypothetical protein [Escherichia phage UPEC07]	QUL77684	2.81474e-32	100	atggttattgaagataaagaaattaaagtcaaccagtattattcaatcaacggcaaagctgttttagtaactgaaatatctagcctggatgtgtggtataccataattgaccttggtattaaaatgatttgtgaccgtggagtgttttgttcgatagctaaggaaattaaattatga	MVIEDKEIKVNQYYSINGKAVLVTEISSLDVWYTIIDLGIKMICDRGVFCSIAKEIKL
ORF138	77503	77757	+	Phage long tail fiber protein, proximal subunit	hypothetical protein MN01_00138 [Escherichia phage MN01]	QIN95516	2.78129e-52	100	atgagcctgaaattacactcaatgaaaaatatcattacccttaatctggatgatgagcgcctaatttttctcaccgtcactgataagaatattgaaattgcaaatggtcctaagacttattgctgtccagtgaagaattggaagcatgtaacctttttgaccctgtgcgaccgtctgaaagaccttaagttggatttggatgtcaaagatatccagtacattaaaaatcttattggatacaaactgttgaggtaa	MSLKLHSMKNIITLNLDDERLIFLTVTDKNIEIANGPKTYCCPVKNWKHVTFLTLCDRLKDLKLDLDVKDIQYIKNLIGYKLLR
ORF139	77760	78053	+	Phage hinge connector of long tail fiber proximal connector	hypothetical protein [Escherichia phage UPEC07]	QUL77686	2.39163e-60	96	atgggtaaaactatccgtcgtaaagaattgtcttctaaagattttaattgcatagctagacgtaaagcacctgacggtgtatcagaagaaactttgaataaaaatatcttccgttcggacaaatggaaacgtttttgtggcgttgattcagaagtcaagaatgagatgaatcgtcaactgcgtaaagaagttcgtcagttgaaaaaagatgtatacgttgaggatgatttggattataatacttctcatcttgttgcaaaacgtaaatcaaacgagtgttatcgttacagctga	MGKTIRRKELSSKDFNCIARRKAPDGVSEETLNKNIFRSDKWKRFCGVDSEVKNEMNRQLRKEVRQLKKDVYVEDDLDYNTSHLVAKRKSNECYRYS
ORF140	78061	78195	+	Phage long tail fiber protein	hypothetical protein KELASSE_66 [Escherichia phage vB_EcoM_Kelasse]	QXN69606	9.21064e-21	98	atgaagaatatcaaacgctggctttttaagcaagggctatatactttaaatgttactccaaaaggcgatacaactaagtggtcagtaaatgactggattaaatttattgatgaaaatggcaattgggaaatttaa	MKNIKRWLFKQGLYTLNVTPKGDTTKWSVNDWIKFIDENGNWEI
ORF141	78196	78393	+	Phage long tail fiber protein	hypothetical protein PP428_gp099 [Escherichia phage vB_EcoM_RZ]	YP_010650936	3.37983e-40	100	atgaatcctgaatctaaattatcacagcgaattgctgaatctcgccgtcagttctttgaaaatatgatagctcaaggtattgatgatgaagtttttctgaactggttttggaatctctattattcaaaatgtgcaggggcaatattaatatcagccgcaatgatgtatgaaggctggaaaggcgctaaagcgcagtaa	MNPESKLSQRIAESRRQFFENMIAQGIDDEVFLNWFWNLYYSKCAGAILISAAMMYEGWKGAKAQ
ORF142	78466	78792	+	Phage receptor-recognition protein assembly protein	hypothetical protein MN01_00142 [Escherichia phage MN01]	QIN95520	1.64054e-70	99	atgactgcatctatcactaacatcatcgctaatttcgcatttgctaaagttaacactctgatgaaatctggttttgttacccctgagattctggaccagtgggaaggcgatgtacagaaactgattattgcagaaggtcagacaatgggtaaagcgcgtattcgtgaaagccttgtccagtatatcctgaatgaatttgatgtagtagcgtttggtttaccgcttctgcgcgaaaacaaagaagtttctgataaagctatcaagcgtatgaagtcccagcgcaagaaaggttttgttgacctgaaaattgttaagggtgtaaaatga	MTASITNIIANFAFAKVNTLMKSGFVTPEILDQWEGDVQKLIIAEGQTMGKARIRESLVQYILNEFDVVAFGLPLLRENKEVSDKAIKRMKSQRKKGFVDLKIVKGVK
ORF143	78789	79037	+	Unknown	hypothetical protein CJ20_288 [Escherichia phage CJ20]	QMP18884	5.79794e-50	98	atgaataatttaccagaaggtgtatcagccataatcgtccttaaagctttgtcgggcttccaacgtacatctatgatggttaatagtgaaactattataaaagaggctaagatgctaagtggaagtcatcgtgatttcaggatacttcctataagctctaagaccacttatatgcaaatgcctgaccctaaaatagcctgggacgaaggcatgacattagacgaattcctggactacttaaatgattaa	MNNLPEGVSAIIVLKALSGFQRTSMMVNSETIIKEAKMLSGSHRDFRILPISSKTTYMQMPDPKIAWDEGMTLDEFLDYLND
ORF144	79030	79296	+	Recombination endonuclease VII	hypothetical protein PP428_gp096 [Escherichia phage vB_EcoM_RZ]	YP_010650933	1.8712e-53	97	atgattaaaattaaactctctcattatgagaaaaacctggaaatgattactatgaaagaagaactcctgaatgatgtccgcttgacgggttatgcagttcaatttaatgatgttggtgttctccagattgaaggtgaccactttattattgaatatgaattccatcagtattggttgtatgccaaagatgaagttggtgggattgattatgttgaccagtttgataagcttgacgatgttttagaagctgcccagatggtgtactga	MIKIKLSHYEKNLEMITMKEELLNDVRLTGYAVQFNDVGVLQIEGDHFIIEYEFHQYWLYAKDEVGGIDYVDQFDKLDDVLEAAQMVY
ORF145	79296	79562	+	Unknown	hypothetical protein [Escherichia phage UPEC01]	QQG30844	4.55748e-59	99	atgcacatcaatcatacaatgatatccgtccaggacctgggaacgttttgggtggatgaatttatgaaaataacattcttcccgcacgcagaagggtatggctcttgggagtcccatatcggtatgctgaatgaaggacaataccgcaacgagcatgaccgtttgatggaattcattagcgatgccgaggttattccttatattgacatccatgaatttaaggcaattatggagaaggtctttcaggcttactgtttacttcgctaa	MHINHTMISVQDLGTFWVDEFMKITFFPHAEGYGSWESHIGMLNEGQYRNEHDRLMEFISDAEVIPYIDIHEFKAIMEKVFQAYCLLR
ORF146	79611	80168	+	RNA polymerase sigma factor	RNA polymerase sigma factor [Escherichia phage vB_EcoM_VR7]	YP_004063748	3.72733e-134	100	atgaacgaaattaaattaaccaagaataactatgtaaataataaagagcttttgaaagctatttcggagtggaaacagaagctgaatgcgaacaccgacccgaacaaaattattcgccagaacgatgttattggtctggcgattatgcttatagccgaaggtcttagcaaacgtttcaacttctccggatatacccaatcctggaagcaagaaatgatagcagacggaattgaggccgcaataaaaggtcttcacaacttcgacgaaacaaaatacgataatccacatgcttacataacaatggcttgcttcaatgctttcgttcagcgtatcaaaaaagaacgtaaagaaatggcaaagaaatatagctacttcgtccataacgtatatgattcacgt…	MNEIKLTKNNYVNNKELLKAISEWKQKLNANTDPNKIIRQNDVIGLAIMLIAEGLSKRFNFSGYTQSWKQEMIADGIEAAIKGLHNFDETKYDNPHAYITMACFNAFVQRIKKERKEMAKKYSYFVHNVYDSRDDDMVALADETFIQDIYDKMTQYESSLVKAPGSDKSAKDKEGDLDFLYGTSI
ORF147	80152	80385	+	Unknown	a-gt.5 hypothetical protein [Escherichia phage vB_EcoM_VR7]	YP_004063747	3.7457e-47	100	atggaacatcaatttgatattaccgattttttagataaaatcgaggaagactttactgcgctcccatatttcattaaactttatctgcgagacataaaaggtcttccaattgatatcgaccctttaaacgtccggaatctggaatttacttcaccggataataacgttgattaccgttatcatgtggataatgctaatctatattttacaattgagttaactcccaaggattaa	MEHQFDITDFLDKIEEDFTALPYFIKLYLRDIKGLPIDIDPLNVRNLEFTSPDNNVDYRYHVDNANLYFTIELTPKD
ORF148	80387	80698	+	Anti-restriction nuclease	hypothetical protein PP428_gp092 [Escherichia phage vB_EcoM_RZ]	YP_010650929	2.94607e-67	100	atgcaagctccagatatttctcaactgaccgataagcagattgaagaagcacaggaacgtctcgaagaagcgaacgcactcgaagcccagagtcaagcagcaaagattctgaaaaagaatgctcgtgaaattgcacggctgaataagcatgctcaaggtgcagtgctggaaaacaattttgaagcatacaaatatgctttagttaaactgcgtggaatttaccgccaaccagttacggaagacctgattaagttgatgtgggaaactactcgcaaacaaatttgggaaatcgtaaatggcattagtaaataa	MQAPDISQLTDKQIEEAQERLEEANALEAQSQAAKILKKNAREIARLNKHAQGAVLENNFEAYKYALVKLRGIYRQPVTEDLIKLMWETTRKQIWEIVNGISK
ORF149	80682	80882	+	Anti-restriction nuclease	hypothetical protein [Escherichia phage UPEC07]	QUL77696	1.12601e-41	100	atggcattagtaaataaaccttttaaacggcttcttgttggagccgccttcagacttcgctcatatggtaatatctgtatcaagcagactgaaaccgaatataaaatggttgggcagtattccgatgaaatttttcggattgagcccgtggccaaggtttgggtagattcacatcaacttaagaagtggtggcagcgatga	MALVNKPFKRLLVGAAFRLRSYGNICIKQTETEYKMVGQYSDEIFRIEPVAKVWVDSHQLKKWWQR
ORF150	80964	81137	+	Phage head maturation protease	hypothetical protein SP18_gp059 [Shigella phage SP18]	YP_003934684	2.62915e-32	98	atgacgaattcgacggattttgataagattaaatctgacaaaaatgagatgatacttcaatttgaagcagctcgtattaaagcagaaaatgaaggtactattacgtataagaaaatcaagttcaggtcttctcatgaacctctgtatggtgtattaattggaaaggaagcctag	MTNSTDFDKIKSDKNEMILQFEAARIKAENEGTITYKKIKFRSSHEPLYGVLIGKEA
ORF151	81173	81283	+	Unknown	hypothetical protein [Caudoviricetes sp.]	DAH51026	1.59193e-15	100	atgaaccaactgaggagagtatatggaattatttttaggatatgtcgtgttattcatggcattctacacattcacacgagcttgttggataggattcttttctactcctga	MNQLRRVYGIIFRICRVIHGILHIHTSLLDRILFYS
ORF152	81335	82354	+	Phage recombination-related endonuclease Gp47	recombination endonuclease subunit [Shigella phage SP18]	YP_003934683	0	100	atgaaaattttaaatttaggtgattggcacttgggtgtcaaagctgacgacccatgggctcaaaacattcaacgtgatggtattttacaggctattgcatattccaaagcgaatggaattaaagtctggattcaatatggtgatatttttgacgtccgtaaggccgtaacgcataagacaatggaattcagccgcgagattatggaactccttcgtgaagcaggaattactatgcacacgatagtcgggaaccatgacatgaatctgaagaataagattcatcctaatgctatcactgaactcctgaataagtatgaccatgttaaaatctacgacaagccaacgactgttgattttgatggctgtcagattgatatgattccatggatgtgtgatgag…	MKILNLGDWHLGVKADDPWAQNIQRDGILQAIAYSKANGIKVWIQYGDIFDVRKAVTHKTMEFSREIMELLREAGITMHTIVGNHDMNLKNKIHPNAITELLNKYDHVKIYDKPTTVDFDGCQIDMIPWMCDENATDIHQHIKTSGAEYCIGHWELTGFYFYKGLKSHGLEPDFLKKYKQVWSGHFHTISEAANVKYIGTPWTLTAGDENDPRGFWEFDTETEEMKFIPNETTWHRKIFYPNETINYDDFKDLSVRVIVEKVDKDLTKFESELEKRVHELRVVNKVDNSVDTSDSDEELDIKRLTDMMAEYIDALPDANEKESKALKALANKLYLEVQP
ORF153	82351	82614	+	Phage activator of middle period transcription	hypothetical protein SP18_gp057 [Shigella phage SP18]	YP_003934682	2.11454e-57	100	atgagactttatgattttaatgaagcggggcttgaacatatccgcgaatgtgatgtggttgacgacgataatcaaccgaatactattaagtattggtttgaagctatcactgaccgggaaaccggtcaacttatcaaagtctatgtagtcaccgattgggccgtagaatttagctttaatgtaatggaagatgatactccagagacattaattcatatggctgaatcatgcatcaaggatgcttattatgatgaagacttttga	MRLYDFNEAGLEHIRECDVVDDDNQPNTIKYWFEAITDRETGQLIKVYVVTDWAVEFSFNVMEDDTPETLIHMAESCIKDAYYDEDF
ORF154	82598	82807	+	Unknown	hypothetical protein MN01_00153 [Escherichia phage MN01]	QIN95531	2.79466e-42	99	atgatgaagacttttgaatttaatcttgatgatgaatttgtagcaaatattgattataccgaagaagattctagatatgtcggaataatttatatcacatcaaaaacggcgcagggagtggtttgcatggctgaatttgatgaatgctttttagattatgatgatatgatagaatggtctaaaagatacattaaaaggaatcttttgtga	MMKTFEFNLDDEFVANIDYTEEDSRYVGIIYITSKTAQGVVCMAEFDECFLDYDDMIEWSKRYIKRNLL
ORF155	82846	84486	+	Phage recombination-related endonuclease Gp46	recombination-related endonuclease [Escherichia phage PSD2001]	UIS66281	0	99	atgtcggttggtgctcaaccgattactgttgaactggataaagtccagaaaactctggtcaccggcaagaatggcgcgggtaaatctacgttccttgaagcggttacctttgctatgttcggtaagcctttccgtgatgtaaagaaaggccagttgattaactcgagcaacaaaaaagatatgctcgttgaattgtggatggaatatgatggaaaagaatactatatcaaacgcgggcaaaaacccaatgtttttgaaatctcttgtggcggtaaacgtcttgatgaatctgccagcagtaaagacttccaagcggaatttgaacagcttatcggaatgtcatacgccagcttcaaacaaattgtcgtactcggcacagctggatataccccttttatg…	MSVGAQPITVELDKVQKTLVTGKNGAGKSTFLEAVTFAMFGKPFRDVKKGQLINSSNKKDMLVELWMEYDGKEYYIKRGQKPNVFEISCGGKRLDESASSKDFQAEFEQLIGMSYASFKQIVVLGTAGYTPFMGLSTPARRKLVEDLLEVSVLADMDKLNKSLIREVNSQIQVMDVQHDGIVQQIKIYQDNEDRQRKLSGDNLLRLQTMYDELATEARGIKATIEEATTRLTEIILGEDPEHELTKLKQESFLIKSKIDDYRKVVGLYEKGGCCQTCASQLHPGDPIVARIEAKIEECNASADKHKAHQNAVQEQFDAYSAARQNQRTIAQDIQTKKQTLVQTVEKAKKVKALIEQAKSEFIDHAADIKMLQDQLDKIVKQKSDLVMEKYQRGILTDML…
ORF156	85208	84492	-	Phage-associated homing endonuclease	hypothetical protein MN01_00155 [Escherichia phage MN01]	QIN95533	1.11533e-176	99	atgaattataacatcatttaccaaaagcttattagcagagcattgaatcgcaaattaaccacatactctgaaagccatcacattataccccgttgtatgggtggggctgacgacgcttcaaatcttgttgatttaactcccgaggaacatttcgtttgccatcaactgttggtcaaaatgcatccaaataacgcttctttggtctatgccgcgcgcatgatgacagtttctgcaccaaatgccgacagaagcaaaaataaattatttggatggcttcgtcgtaaaaacttggaagctcaacaaaataaaattttctccgatgaaaccagaaagaaaatgtcagaatccgccaaattaaaaccgagagtcgaatgtccacactgtggaaaaaccggtctc…	MNYNIIYQKLISRALNRKLTTYSESHHIIPRCMGGADDASNLVDLTPEEHFVCHQLLVKMHPNNASLVYAARMMTVSAPNADRSKNKLFGWLRRKNLEAQQNKIFSDETRKKMSESAKLKPRVECPHCGKTGLAGNMNRWHFDNCSKGPNKVVHTIPEKQKQKISVGLKQAKHEILNCEFCGLEGKKCVISTHQQFCKSNPNRKKKVDPKIQCPHCNVVGTPANMKRWHFDSCKMKPQ
ORF157	85249	85440	+	Phage DNA topoisomerase II medium subunit	hypothetical protein MN01_00156 [Escherichia phage MN01]	QIN95534	4.84313e-39	100	atgagcaattttttaaccgggcagcatttactggctgtccccgaaattaaacgatatgtgttagttaataccttttcgaaagatgaacacctagttactgaacgtgacttgcaaaacgctttcggtgaagaatatgttaaaataatcgcgaacagacacaatgcctggttcgcatatgaatactttgattaa	MSNFLTGQHLLAVPEIKRYVLVNTFSKDEHLVTERDLQNAFGEEYVKIIANRHNAWFAYEYFD
ORF158	85447	85872	+	Phage RNA polymerase binding protein	RNA polymerase binding [Escherichia phage UPEC01]	QQG30856	7.49174e-98	99	atgaatagagagaatattatgaacaacgtaactgctaaagatatccaagttaaaaccatccgcaccgacgctaacccgcataaccaaaaccgtgtgcgcaaatcctgggttctggcatgcgatgaagcatctgctacccgtctgcagtctctgccgcaagaaattaaattcatgctgtatggtgttatcgatactgatgtatctgataagtggattgaactgatgcgtaatcactacaacgattcactggcagctggtgctaaactggttatcgaccgtgacggttccgaacgtctagaagatgattactgtgttgacttcgatgaccatctggtgcaagctggttctattattgctgcacaacttccagagtatattgaatctcttccggaagctatc…	MNRENIMNNVTAKDIQVKTIRTDANPHNQNRVRKSWVLACDEASATRLQSLPQEIKFMLYGVIDTDVSDKWIELMRNHYNDSLAAGAKLVIDRDGSERLEDDYCVDFDDHLVQAGSIIAAQLPEYIESLPEAIRKQMAVVA
ORF159	85900	86595	+	Phage sliding clamp DNA polymerase accessory protein	sliding clamp DNA polymerase accessory protein [Escherichia phage vB_EcoM_RZ]	YP_010650920	1.3276e-168	100	atgaaattctctaaagacactatcgcagttctgaaaaacttcacttccatttactctggcattatgcttaagccaggtaataccatcctgactcgttccgtaactggagcgtcatatggcgaagccgaaatcaatgatacaattgactttgaagctgcgatttatgacctgaacggcttcttaagtatcctgggcctggtaactgaccaagctgaagtatctctggctgaagacgcatcaaacatcattatcaaagaccaacgttcaacgattcactggcctgctgcagacccgagcactatcgtgttccctgctaagaagattcctttcccggtagctaaggttatctttgacctgaaaggtagtgacctgcaacagcttctgcgtgtggctggtggt…	MKFSKDTIAVLKNFTSIYSGIMLKPGNTILTRSVTGASYGEAEINDTIDFEAAIYDLNGFLSILGLVTDQAEVSLAEDASNIIIKDQRSTIHWPAADPSTIVFPAKKIPFPVAKVIFDLKGSDLQQLLRVAGGLSLDTFAITNKDGKIVIHGYNQLEDKELARPLYSLVCGDYEGDAAFKFIINKLNMKMIPADYRVMLWAKDDKFATKFEGTQASYVIAMEQGSSHEFQD
ORF160	86653	87630	+	Phage replication factor C small subunit / Phage DNA polymerase clamp loader subunit	replication factor C small subunit / DNA polymerase clamp loader subunit [Escherichia phage UPEC01]	QQG30858	0	100	atggcaacagtaattaatggtctaacagttaacgaatccgacttcatgtgggaacaaaaataccgcccaggtacattatcagagtgtattctacctgctcatgataaagaaacattagaggcgattgttaaaaaaggtttgattcctaacttgattctggtcagtagttcccctggtactggtaagacaacagttgcaaaagctatgtgcgcagatacgaattctgatatgctgtttgttaacggctccgattgccgaattgactttgtgcgtaatgaattgactcgctttgcatcatctaaatcaatcgaaggacgccgtaaggtaatcgttatcgatgagtttgaccgtgcgggtctggctgaatcacaacgacaccttcgtagctttatggaagct…	MATVINGLTVNESDFMWEQKYRPGTLSECILPAHDKETLEAIVKKGLIPNLILVSSSPGTGKTTVAKAMCADTNSDMLFVNGSDCRIDFVRNELTRFASSKSIEGRRKVIVIDEFDRAGLAESQRHLRSFMEAYSSNCSIIMTANNIDGIITPLQSRCRVIKFGEATPADQTTMMKEMIHRAVAICKNEGVEIEDLKVVAALVKHNFPDLRKTINELDRYSAKGVIDSGILSIVTNNRTPIDDVIDALKDRNFKVLRGLAPKHANDYSSFIAKLADEMYGKLTGASIIRMYEIVGENNQYHGIAANTEVHLTYLFAQLAGEMKWL
ORF161	87621	88199	+	Phage DNA polymerase clamp loader subunit Gp62	clamp loader subunit DNA polymerase accessory protein [Escherichia phage DK-13]	QMV33962	5.99686e-137	99	atggctgtaagtctctttgatgatgacgttcaattaaacgaacatgaggttgcgtggaaatcacgcgactttaacaaaattcaggaattgtccgattcatacaaagagaaagcagaaaatgaattgttcgcgattcttaatgacataaccgttagtaaaaaaccacggaacctgattcaatcggaaaactacaataaattctggttggaaaacgcattgagccaacatgtcgattgcattatgcaggtgaacgtgatgaacttaattggttccgggttaacagaccaacagcattataattatttgctgcatgcggttccgcaaggcaagcgttatggtaaatgggcgaaggctgagccggatgtagtcagcgttcagcttgtgttaaagcttttaatg…	MAVSLFDDDVQLNEHEVAWKSRDFNKIQELSDSYKEKAENELFAILNDITVSKKPRNLIQSENYNKFWLENALSQHVDCIMQVNVMNLIGSGLTDQQHYNYLLHAVPQGKRYGKWAKAEPDVVSVQLVLKLLMKYYTINADDALMYMETLKAKGSLKDVLKKTKGLVTDEFLKTVTSNVKEQKEIKKQILEW
ORF162	88201	88569	+	Phage endoribonulcease translational repressor of early genes, regA	translation repressor [Escherichia phage vB_EcoM_VR7]	YP_004063735	1.14088e-84	100	atgattgaaattacattaaagcaacctgaagacttcctgaaagttaaagaaactctgacccgtatgggcatcgcaaataataaagaccgtgtactttaccagagctgtcacatcctccaaaagcaaggccgttactatattgttcacttcaaagaaatgctgcgcatggatggccgccaggtggatattgatggtgaagactatcagcgccgtgattccatcgcccaactgctcgaagactggggcttaatcgctatcaaagaagaagagcataatgaattgttcgcagtaacaaacaacttccgtgttatctccttcaaacaaaaagacgactggaagctcgtagccaaatatacaattggtaattga	MIEITLKQPEDFLKVKETLTRMGIANNKDRVLYQSCHILQKQGRYYIVHFKEMLRMDGRQVDIDGEDYQRRDSIAQLLEDWGLIAIKEEEHNELFAVTNNFRVISFKQKDDWKLVAKYTIGN
ORF163	88571	88786	+	Unknown	hypothetical protein CJ20_003 [Escherichia phage CJ20]	QMP18599	7.27847e-42	96	atgaagcatgaaattgaaacatgtgaacgccttaaagaaatatatggactttccccaactcaaaccatttttgacctttccgaagaacttcaaatagaatttcaaaaggaactcaagaaattattgcatcctgggcagagagtcttccaggctatggttagaactaaagatgaaaagggtaatccaaccatcgaacgacgtacaatagaaatttaa	MKHEIETCERLKEIYGLSPTQTIFDLSEELQIEFQKELKKLLHPGQRVFQAMVRTKDEKGNPTIERRTIEI
ORF164	88872	91586	+	Phage DNA polymerase (EC 2.7.7.7)	DNA polymerase [Caudoviricetes sp.]	DAH50971	0	100	atgcaagaattttatttaactatcgaacaaatcggtgacaatctgctcgaacgatacattgacaagaatggtcatgaacgtgttcgtgaaatcccctatgctccatgcttgtttatgcatgcccgtgaagaccaggctgcaaagtatacagacatctataataaaggttgtgtgaaaaaagaattcgattccatgcgtgatgcatcccagtggatgaagcgaatgaatgacatgggtctcgaagctatgggtatggatgactttaaactcgcatacttgtccgaccgttacccgcacgaaatcaaatacgattcaagtaaaatccgtgtggctaacttcgatatcgaggtgacatctcctgatgggttccctgagccgtctgaagcacgtcaccctatt…	MQEFYLTIEQIGDNLLERYIDKNGHERVREIPYAPCLFMHAREDQAAKYTDIYNKGCVKKEFDSMRDASQWMKRMNDMGLEAMGMDDFKLAYLSDRYPHEIKYDSSKIRVANFDIEVTSPDGFPEPSEARHPIDALTHYDSIDDKFYVFDLLSSPYATVEQWSIDIAAKLQEDGGDEVPEEILEKIVYMAFDSEEEMLQQYLVFWNEKTPVMLTGWNIEKFDIPYIYNRLKNVFGEATAKRLSPHRRTKVKVINNGFGEEQEIIQILGISVLDYLDLYKKFSFTNQPSYSLDYVAESELGVGKLPYDGPISKLRESNHQRYISYNIIDVYRVVQIDRKRQFINLSQSMGYYAKMQIQSVFSPIKTWDAIIFNSLKTQNKVIPETKSHVRQSFPGAFVKE…
ORF165	91659	91901	+	Phage immunity to superinfection	immunity to superinfection [Escherichia phage vB_EcoM_RZ]	YP_010650914	2.98931e-47	99	atggaaacattaattgcaggtactgttgttcttggtgctggttctttcttcctggctgcactggcatattttctgccgtggattatcgcgctactgcgaggaaccaaaagtaattgcggaatcttctttgttaacctcctgttaggttggacaatggtcggatggtttattgcatttatctgggcactcgttgctgagcgtaaatcaaatgcacatgtaattatcatcaaggaaaccaaatga	METLIAGTVVLGAGSFFLAALAYFLPWIIALLRGTKSNCGIFFVNLLLGWTMVGWFIAFIWALVAERKSNAHVIIIKETK
ORF166	91898	92041	+	Unknown	hypothetical protein SP18_gp046 [Shigella phage SP18]	YP_003934671	6.78093e-25	100	atgaagataattacaattattgtactgattgcattttttagtatgtcaatctattgggcaataatgactccgcatatgattccaactttaattttgggttgggtatttttgggactccaagcccgttatgaatgttttaattga	MKIITIIVLIAFFSMSIYWAIMTPHMIPTLILGWVFLGLQARYECFN
ORF167	92025	92555	+	Phage capsid and scaffold protein	TraF protein, TraO protein, TraN adhesion, bacterial secretion 5a [Caudoviricetes sp.]	DAH51021	8.6763e-125	100	atgaatgttttaattgaggaaaatacaatgaaaaagttagctatcgcagctgttatgctgctatctggttgtgcttaccagggcgatgttgttaatgccaatgagattggtaaagcgcgaattgctgcagaccgtcaggtgcataatggttcctttgatttcaaaggtggtactggacttatctacaaacgcgacaacaatcaatgtggaaataactgcgcgaaatatgctcaacgtgaaattgagtacaaacgcgaacaagctgcgaagcatgacgaaatcatcgctaaactggaagcagaaaccaagcgccaaaatgacctggatactgttaaccagatttcacaggtctgcatgtcatacatcaatatgcagataaacatcatgcgcgcggaagct…	MNVLIEENTMKKLAIAAVMLLSGCAYQGDVVNANEIGKARIAADRQVHNGSFDFKGGTGLIYKRDNNQCGNNCAKYAQREIEYKREQAAKHDEIIAKLEAETKRQNDLDTVNQISQVCMSYINMQINIMRAEAYQAAEAGSPKANEYRDMYQRSAQNRLSYINKCVAKEKARQGIN
ORF168	92641	93819	+	Phage recombination protein	recombination and repair protein [Escherichia phage MN01]	QIN95546	0	100	atgtctattgcagatttgaaatcccgtttgattaaagcttctacatccaaaatgactgcgactcttactaagtccaagttttttaatgataaagatgtagttcgtacaaaaatcccgatgctgaacattgcaatcagcggtgcactagatggtggtatgcagtcaggtttgactatttttgctggtccgtcaaaacactttaaatccaatatgggtttaacgatggtctctgcatatatgaacaaataccccgacgcaatctgtttgttctatgattcagaatttggtatcacagaagcctatcttcgtgcaatgaaagttgacccggaacgtgttattcacacaccaatccagtcggttgaacaattgaaagttgatatggttaaccagcttgaagca…	MSIADLKSRLIKASTSKMTATLTKSKFFNDKDVVRTKIPMLNIAISGALDGGMQSGLTIFAGPSKHFKSNMGLTMVSAYMNKYPDAICLFYDSEFGITEAYLRAMKVDPERVIHTPIQSVEQLKVDMVNQLEAIERGEKVIIFIDSIGNMASKKETEDAMNEKVVGDMTRAKSLKSLFRIVTPYFSIKDIPCVAVNHTIETIEMYSKTVMTGGTGVMYSADTVFIIGKRQIKETGKELEGFQFVLNAEKSRMVKEKSKFFIDVKFDGGIDPYSGLLDMAMEIGFVVKPKVGWYNREYLDVETGEMVREEKSWRAKDTNCTEFWGPLFKHEPFRDAIKRHYQLGAIDSNAVVDAEVDALIASKVEKYSAPEGKTKPSAADIENDLDMMEDLDE
ORF169	93812	94153	+	Phage head vertex assembly chaperone	head vertex assembly chaperone [Escherichia phage UPEC07]	QUL77716	4.0706e-77	100	atgaatgatatcgatttatctgatttagataatttcgagaaagatgcggagggagctaaggctccttctgtaccttactacgaaaaaagtttggagattatccggcaatccatgggaaccgtacgacaggaaattctgttatcactccctgatgggtccaatcacattgtgtacgtaaccggaattaaaattgaaccatctggaaaagtttcagttgatttcggcaccccttctgaagaccgcaaagcggagcttgcagtgcatgtagaaaagtgtgttacaatgcaaatacaagatgaaattgataagattaaaatgaaaaagaggtggtggaagtggtag	MNDIDLSDLDNFEKDAEGAKAPSVPYYEKSLEIIRQSMGTVRQEILLSLPDGSNHIVYVTGIKIEPSGKVSVDFGTPSEDRKAELAVHVEKCVTMQIQDEIDKIKMKKRWWKW
ORF170	94138	95577	+	Phage DNA primase/helicase	DNA primase-helicase subunit [Escherichia phage UPEC07]	QUL77717	0	100	gtggtggaagtggtagaaactattttatcccagctactctttaacaaggaatattttgttaaagtctggccatatctgaatagcacatattttgaaaagggtccagcgaagaccctttttaatacgattaacgaacacgtaaaagaatatcaggcggtgccaactaagactgcacttgatatcgcgctcgacagttctgacctttctgaagttgaatatgaaggcaccaagaaactcttaggagtcttggtcgatactccagaagaccaggaatggttggttagagaaaccgagaagtatgtacagaagtctgcgatgttcaatgccacatccaggattatcgaaatccagagtaatgccgaacttcctaaagataaacgtgataaacgaatcccggat…	MVEVVETILSQLLFNKEYFVKVWPYLNSTYFEKGPAKTLFNTINEHVKEYQAVPTKTALDIALDSSDLSEVEYEGTKKLLGVLVDTPEDQEWLVRETEKYVQKSAMFNATSRIIEIQSNAELPKDKRDKRIPDIGAIPDIMRDALSICFDSALGHDWLNDYEARFQTYLNKSKKVPFRINILNKITKGGVEYGTENVLLAGTNVGKSLGLCSLAADYLQTGHNVLYISMEMAEEVCAKRIDANLLDVSLDDIDEGHISWAEYKAKMEKWRASGTLGTLKIKQYPTGGAHADTFRALLNEYKLKQGFVPDVIIVDYLAICASSRLKTFTENSYGLIKMVAEELRGLAVEKNVVLWTAAQTTRGANVAAEIDMADIAESFGIAHTADFMLGVVETEEFAQM…
ORF171	95649	95966	+	Phage clamp loader subunit DNA polymerase	hypothetical protein SP18_gp039 [Shigella phage SP18]	YP_003934664	1.54563e-71	99	atgaaaactattgattgcaaggcggaatacaaagtttattatcatggctcaagctctaatgctggaatccaaaatatgctttgccctcctgatgcaactggtgttctgtcagaagttggacgtaagaaaaatttagggcgtgtgttttttactgaaaatattggtttggcgcgtatctatgcaggaagagcagctcgctcatatggaggagaaccccgtctttatcgtgtgattgcacctgttgacgtggtttgtttaaatgatactaaaggcgcaacagtttatcacgctgcctgggccttctgcgaggaaatctaa	MKTIDCKAEYKVYYHGSSSNAGIQNMLCPPDATGVLSEVGRKKNLGRVFFTENIGLARIYAGRAARSYGGEPRLYRVIAPVDVVCLNDTKGATVYHAAWAFCEEI
ORF172	95967	96176	+	Dmd discriminator of mRNA degradation	hypothetical protein [Escherichia coli]	HCS4492830	3.58081e-34	94	atggaagagtttgctaaagtagtttttattggttggtttgaaaatggtagtatgtttaccaaagaaatccgcatggatataacagacaaagagcatatcatgtgggctaccatgcagtttgctgaaattaataaagcattggtaaaggcctttgtcaacgatgtgaaagtgtttgaatgtgattggcgcagcaagcctgaggaaatctaa	MEEFAKVVFIGWFENGSMFTKEIRMDITDKEHIMWATMQFAEINKALVKAFVNDVKVFECDWRSKPEEI
ORF173	96177	96296	+	Unknown	hypothetical protein dhaeg_224 [Escherichia phage dhaeg]	QHR70768	1.19302e-15	97	atggaagaggttgaatgtgtagtatgtggttgttcggtatgtgaagaccaggcagtatttgatgcttgggacaacgcaacctgtttagactgcgacagcgaatacgaagacgaggaataa	MEEVECVVCGCSVCEDQAVFDAWDNATCLDCDSEYEDEE
ORF174	96297	96536	+	Phage DNA polymerase	DNA polymerase [Escherichia phage UPEC07]	QUL77720	3.01636e-49	95	atgaatattgtattaatgaagccaacccctagctctttttggaataaatcttttggtaagcataatatgtttatccaacgcgccgtaagtaactgggaactagttctttcggaagaccatggcggttatgaacaagaatacgtagagttcttcgattttcctgtgaaacctactaagcgtcagattcgtcagacaaaacgcaaattccgcaaaatttatctagaagatgcattaaaatag	MNIVLMKPTPSSFWNKSFGKHNMFIQRAVSNWELVLSEDHGGYEQEYVEFFDFPVKPTKRQIRQTKRKFRKIYLEDALK
ORF175	96594	96887	+	Unknown	spackle periplasmic [Escherichia phage vB_EcoM_VR20]	YP_009207215	3.94219e-65	100	atgaaaaagttattaatcgcggcaattcttaccgtagcatcatgtggtacagctccagttactgctggacttgataaagacctttgtgagtggtctatgactgctgaccagactgatgttgaacatcagatttatgctgatatcatgaacataactaaacgtgaccgccctgatatggttaaagaagtatctgaccaattgacttctggtgacgttatgcagtataactatgttctgtattgcgatgcttcatttgacaatagcaaaattgttcaatgggttacaggtgaataa	MKKLLIAAILTVASCGTAPVTAGLDKDLCEWSMTADQTDVEHQIYADIMNITKRDRPDMVKEVSDQLTSGDVMQYNYVLYCDASFDNSKIVQWVTGE
ORF176	96838	97326	+	Phage transcriptional regulator	hypothetical protein [Escherichia phage UPEC07]	QUL77722	1.10157e-109	96	atgcttcatttgacaatagcaaaattgttcaatgggttacaggtgaataaaatgattaacagaaatttagttatcaaaaaacttcgctgtaaaaatccaaatgcacaggcataccgggtgttttggagcgacgaaattcaatacctgggttattttcttgttgatagtgatgatagaattacgtttgctcataagcttcttaacaaagaattgaaccattggcaagaacttattgaagtcaagtctaaattattttcgtgtaatacaatgcaccaattggtttattttttcgctgatggcattcccgacaaggttgaatttgatgggtttgaatttaaagacatcaaccatgataatgaattgaatgacagtattgttaatatgggtatccctggcaag…	MLHLTIAKLFNGLQVNKMINRNLVIKKLRCKNPNAQAYRVFWSDEIQYLGYFLVDSDDRITFAHKLLNKELNHWQELIEVKSKLFSCNTMHQLVYFFADGIPDKVEFDGFEFKDINHDNELNDSIVNMGIPGKYIKNSLLKILENPVYSIDDQIFNAFMKRD
ORF177	97328	97678	+	Unknown	hypothetical protein UGJNECP3_00147 [Escherichia phage UGJNEcP3]	CAH1615699	9.12397e-76	96	atgaatgattacaattttctgaattttgaactggcgagcaataatgatggtaattctcattatgaattccgcgaccctcggtttaatcaagcgattggttatattatcgttaaagatgatattatcataaaggctcgctcattcctggtaatgaatggaccttatgaagatactcgcggttatccatttgataaaaagaatgtacgcgattgtgcagcatggataactggaaaccctgaaattggggtcatgttatctactgaagcaaatgacattttgaatagggtagacaaagctcaagaacagtctgtcgacgaccagatttttaatgcttttatgaagcgaggttaa	MNDYNFLNFELASNNDGNSHYEFRDPRFNQAIGYIIVKDDIIIKARSFLVMNGPYEDTRGYPFDKKNVRDCAAWITGNPEIGVMLSTEANDILNRVDKAQEQSVDDQIFNAFMKRG
ORF178	97680	97871	+	Phage exonuclease	hypothetical protein AVV68_gp032 [Escherichia phage vB_EcoM_VR20]	YP_009207211	1.25151e-37	100	atgagtgcaatgtgtacgggctctaagatttcggtcttccagatttttgaagaatatgaaatcgtgtcgcaagaccaagaagcaatccatgttattgctgatgatggtgttacctggattattccgttgtatcatgaagacacttatgaagtgactgatgcaaatggtgataaagccatcttcgttgtataa	MSAMCTGSKISVFQIFEEYEIVSQDQEAIHVIADDGVTWIIPLYHEDTYEVTDANGDKAIFVV
ORF179	97891	98058	+	Phage major capsid domain-containing protein	gp61.1 conserved hypothetical protein [Escherichia phage vB_EcoM_VR7]	YP_004063716	3.18696e-30	100	atgaaaacattcaaagattttatcaacgaagatatggttgctggtgatgcaggtggaaacccaactaatatcgcaacaggtaccacttccggggcagttgtcaataaaggccctgaacaaatcccatcaaaaaagcgtaagaacaaagacgataaacctacagtataa	MKTFKDFINEDMVAGDAGGNPTNIATGTTSGAVVNKGPEQIPSKKRKNKDDKPTV
ORF180	98091	99119	+	Phage DNA primase subunit	DNA primase subunit [Escherichia phage vB_EcoM_RZ]	YP_010650897	0	99	atgtcatatattgataaagaatttgcggtcagagctttatcgtatcaaccacgttatagagaagtcaccgggagcacatttaaggcaaactgcagatgtaaagtttgtggcgactcccagaaggattcacataaggctcgattctgggcgtataccaatccagcagatggtgcggtttatgtgaagtgttttaactgtgactactccacccatataagcaaatacataaaagagtttgagccagatttacaccgggaatatatggtcgagaagtacaaggagaatgcctttggtcgacaacgcaatgaagtcaccgaaactccgaaagaaccagaaaaaactccggttatcgagcagcttgctttttgtgaaagactcgatactttaccagaagcgcat…	MSYIDKEFAVRALSYQPRYREVTGSTFKANCRCKVCGDSQKDSHKARFWAYTNPADGAVYVKCFNCDYSTHISKYIKEFEPDLHREYMVEKYKENAFGRQRNEVTETPKEPEKTPVIEQLAFCERLDTLPEAHPIVKYVKSRCIPSNVWNRLWFTNKWPALVNSVNPGTYKNETNEPRLVIPIFNGKKEIESFQGRALRKDAPQKYITIKAHPEASKVYGVDKIDERKRVWVMEGPIDSLFIPNSIAITGGTLALEAVPYPETRVWVMDSEARHPDTIKRMKKLVDAGEAVMFWDNAPWHTKDINEMIKSEGATPEQIEAYMNDNIAQGLMAKLRLSKYAKI
ORF181	99116	99883	+	Phage-associated homing endonuclease	homing endonuclease [Escherichia phage vB_EcoM_RZ]	YP_010650896	0	100	atgaattatctaaaattatataataaattaatagacaaaggcctcgcaaggggcctaaacaaaaagaatatcccattttatacggagtcccatcatatactaccaaggtgtttgggtggacccgacaccgaagataatttggtattgttatcagcaagagaacattttattgcgcatttgttactttttaaaatttatcgactttctaaattaatgtttgctatacaccggatgtgcggtgacaaatttgatagcgcaaaatatgaatggatgcgaaaagaacatagtaaagccgttagtgaacatatgtcaaacttatggagtcaatccgagtttaaagacaaaatgttaattgctttacacaagcgacataacgaccaccctgtgtctgataaaacc…	MNYLKLYNKLIDKGLARGLNKKNIPFYTESHHILPRCLGGPDTEDNLVLLSAREHFIAHLLLFKIYRLSKLMFAIHRMCGDKFDSAKYEWMRKEHSKAVSEHMSNLWSQSEFKDKMLIALHKRHNDHPVSDKTKSKIANSLKLYYQNNPVTDEQRQKNRDAQMRRFKENPQTEETKKLRREACRKATGTPVCRCDEFGNILEKYNSGAEAKELLQLAGNTQNIYTACKRNKKTGRMYRSNGHFWKYQDDEGIPVK
ORF182	99954	99853	-	Phage DNA packaging ATPase	hypothetical protein MN01_00181 [Escherichia phage MN01]	QIN95559	1.06646e-11	94	atgcctatcactgcatcacaaggggtacacttacctcaggtcacaatggaacatatccattccatcatcggttactttaccggaatcccttcatcatcttga	MPITASQGVHLPQVTMEHIHSIIGYFTGIPSSS
ORF183	100168	99971	-	Unknown	hypothetical protein [Escherichia phage DK-13]	QMV33942	2.85799e-33	97	atgctaaaactatctagtctaattcaagccatcaaaggcagtcgtaagcgaacgattctggtcctttcgatactctgtttagttctactctggaactttattgttgcccctattgcattggcacatggtgttatattaccagtcatcgcactcgaatcagttgtagatgtttcactggcattaatcggccttatatag	MLKLSSLIQAIKGSRKRTILVLSILCLVLLWNFIVAPIALAHGVILPVIALESVVDVSLALIGLI
ORF184	100253	100771	+	Phage dCTP pyrophosphatase	dCTPase [Escherichia phage CJ20]	QMP18617	4.77931e-124	98	atggctcattttaacgagtgttcccaactgattgctggtgttgataaagctgaagaagcttatgacaatgcaattatcgaaggtactgacccgctgcagattatgcttgatatgcagaaatcattgcaagttcgtctggctactgaaaaacctgaatataactcacatccagatgaattggcaaccgcaggtgatgttgttgcatggcttcgcaaccagaaagattatgtcgatgacgaattccgtgaacttctgacttctctcggtggtatgtctaatggcgagaaagcagcctcaagttgttggaaaccatggaaagcccaacatgctgaattccgtaatcgtcgtattgatgagttgtctcctgaagaccagctcgaaattaaatttgagatgatt…	MAHFNECSQLIAGVDKAEEAYDNAIIEGTDPLQIMLDMQKSLQVRLATEKPEYNSHPDELATAGDVVAWLRNQKDYVDDEFRELLTSLGGMSNGEKAASSCWKPWKAQHAEFRNRRIDELSPEDQLEIKFEMIDILHFVLNMFHGLGLTAEEIFKLYYLKNAENFARQDRGY
ORF185	100813	101046	+	Phage head decoration protein (Soc)	virion structural protein [Escherichia phage vB_EcoM_RZ]	YP_010650893	8.75353e-49	100	atgggtggtttcgttaatatcaaaacctttacgcatccagctggtgaaggtaaagaagttaaaggtgttgaagtatctgttccgtttgaaatctattcaaatgagcatcgtattgcgaatgcacactatcagacttttccttccgaaaaggccgcttatgtcaccgtagcgtctagtgcagctgattggcgaactaagaacgcggcgatgtttacgcctaccccagtagtttaa	MGGFVNIKTFTHPAGEGKEVKGVEVSVPFEIYSNEHRIANAHYQTFPSEKAAYVTVASSAADWRTKNAAMFTPTPVV
ORF186	101123	101320	+	ADP-ribosylase	Mrh.2 conserved hypothetical protein [Escherichia phage vB_EcoM_RZ]	YP_010650892	3.35784e-39	100	atgttaaaccgttggattaaaccaaacaaagctttagatgaaattattgcgcatgatgtccattttaagtatggtctgggtgtgtttgatgaagttatcgtacattcattcatgatgcatgacgatgactctttagaattcaatattgaaatccgttatgatgatggtcaagttgaatttaaacgaggtttcctatga	MLNRWIKPNKALDEIIAHDVHFKYGLGVFDEVIVHSFMMHDDDSLEFNIEIRYDDGQVEFKRGFL
ORF187	101317	101622	+	Phage capsid vertex protein	hypothetical protein [Escherichia phage UPEC01]	QQG30888	7.70558e-63	97	atgattagttggctcaagaatttattcaagactaaaccaaacgagggcgtggttccagttagcctgccggatgttaagctaagagaatatacttacatgggtgatggcatgatggaagaagtggtcaaatcgaaatcaaaagacctatattctacaatgtcagaagaagacttacaaaaacgtttaactcgactgcaagaacaaagagctcaagcgcaaagcagtatcgatactacttcgattgtggtcaccgctgccgcagttagttcgtggaccggtgattcgtcttccagctcgtgtgattaa	MISWLKNLFKTKPNEGVVPVSLPDVKLREYTYMGDGMMEEVVKSKSKDLYSTMSEEDLQKRLTRLQEQRAQAQSSIDTTSIVVTAAAVSSWTGDSSSSSCD
ORF188	101623	101817	+	Srh transcription modulator	decoy of host sigma32 [Escherichia phage vB_EcoM_VR20]	YP_009207203	7.61004e-37	100	atgagaattacaagttggcttaaagattggttggttactccaggaattgatgattcctgggtagccagggccgaggaagaaatgcaacgtgaagctgaagaatgggctgctacagggcttaaagccatgcaggaaaagaagactgaacgagcagcgcttaaactgatgcgtgatatctacggagataaatcatga	MRITSWLKDWLVTPGIDDSWVARAEEEMQREAEEWAATGLKAMQEKKTERAALKLMRDIYGDKS
ORF189	101814	101963	+	Molybdenum ABC transporter, periplasmic molybdenum-binding protein	hypothetical protein PP428_gp052 [Escherichia phage vB_EcoM_RZ]	YP_010650889	2.25957e-25	100	atgacacaagaagatgctgaacgccgagcaaaagaagcactggatttgcttttgaaaattggcagtaaaatgatggaagaaaacgaaaagtacatcaaggaaaataaagttcctgatggtccattagttggtaagaggaaatcattatga	MTQEDAERRAKEALDLLLKIGSKMMEENEKYIKENKVPDGPLVGKRKSL
ORF190	101960	102448	+	Molybdenum ABC transporter, periplasmic molybdenum-binding protein	hypothetical protein MN01_00190 [Escherichia phage MN01]	QIN95568	2.33467e-112	96	atgaaagtatatgaattagaattctatgtccgtgattccgctggacagacacgaccttacgatgctaccgcatgccttatcatggtttacaatggcatggattcggtcactgcattggaaacaaaattaatgaacttgacgatgccagaaaacgttatgctgaaggtatttcatagaaaaaacgttaatgttgccgaagggtgcccgtttactgtttccgaagctctgcatatcaaaggctatcgttatccggaccattatgcagaaggaaccgcggatattttctataaagatagagataaaatggccactgaacgccttaaaggtcgcacatatctgatttctgcgcctgaagaccttactgaagtcgaacgtcagatttggaaacactttgatatc…	MKVYELEFYVRDSAGQTRPYDATACLIMVYNGMDSVTALETKLMNLTMPENVMLKVFHRKNVNVAEGCPFTVSEALHIKGYRYPDHYAEGTADIFYKDRDKMATERLKGRTYLISAPEDLTEVERQIWKHFDIGLRFTLTEEALHDTKVRARMYGYGPIGGY
ORF191	102448	102636	+	Molybdenum ABC transporter, periplasmic molybdenum-binding protein	hypothetical protein MN01_00191 [Escherichia phage MN01]	QIN95569	4.62687e-31	94	atggatttatttgaactttttgaagagcctaaagctcctacggaagcccgtgtggacctagttgacgaacttgatgcgattatacagaagcacggttttagtctccccttggaagttctacgcgacctggcctcatattacgacgacccacctccatgggcaccatgggcaccatgggtgaaacaatga	MDLFELFEEPKAPTEARVDLVDELDAIIQKHGFSLPLEVLRDLASYYDDPPPWAPWAPWVKQ
ORF192	102621	102881	+	Unknown	hypothetical protein MN01_00192 [Escherichia phage MN01]	QIN95570	6.35496e-50	94	atgggtgaaacaatgaactggttaacaaatattcctacatcggcgctggatatcgaccgtaaacatgctcataaggaaatcgagcaacaaaaaattaatcgcttacaaaggattaagactgaatccaagacaattaaagtcgaacgcccgacagaatcgaaaagttcttactcatcatatcaatctccatcatatcaatctccgattggcatggccgtagacattgcagtctttggcgttccacttggagtgtttaagtag	MGETMNWLTNIPTSALDIDRKHAHKEIEQQKINRLQRIKTESKTIKVERPTESKSSYSSYQSPSYQSPIGMAVDIAVFGVPLGVFK
ORF193	102938	103498	+	ADP-ribosylase	ADP-ribosylase [Escherichia phage UPEC07]	QUL77738	7.29307e-133	97	atgaacatcatcaaatctgataccgaacccaaccagttaaaatttagtgaaatggagatagcttcattatttgaatgtcgtacatcaaaggttgataagaccttgcattcaaatgtcaactcaatcatcaagtcaaggttgtctatacccgatacagtcttgtggcgcggggtaacccagcaagagattgatttgttagatgaagcaaaagaatcaatgcaaccttttgaatttggacggataacatcctttacagaagactatggtattgccagggattttgctgcaatggaatatgcgactaggactatcgtcagattgaatcggaccaaagctttttgttaccatgatgcgatgcgcaaaatcgcgcttgacgttccactggaattcttcaatact…	MNIIKSDTEPNQLKFSEMEIASLFECRTSKVDKTLHSNVNSIIKSRLSIPDTVLWRGVTQQEIDLLDEAKESMQPFEFGRITSFTEDYGIARDFAAMEYATRTIVRLNRTKAFCYHDAMRKIALDVPLEFFNTASGSTQAATLRREEYMDMIDSELEWFVPVDQKFVVVDAGFVDDYYVLDCVQEQ
ORF194	103543	104157	+	ModA ADP-ribosylase	NAD--protein ADP-ribosyltransferase [Escherichia phage MN01]	QIN95572	9.79559e-150	99	atgctgtacactgatgacgttttgaatggaattattgacgctgctgcttctagcgagtcttttcgtgaccaatgccaagcggagattgatgctctttatacagataatgagcaatcagtactctggcagtgtatggaaaataaacctgacctgattcaagaagacttgtccaggattatccgcaacaatctgaatactgcaccgccggcagcattgttccgtggtatatcaaagaaaactatggaatacctggaagatttaagatatgttggtgcaacaattgaattcaatcgtgtaatgagtttttccagggactggcaggttgcaagaaatttcgcatcatacagtttctatggaacaaggaatattttctgtataaacaatgcaccatatgcgtat…	MLYTDDVLNGIIDAAASSESFRDQCQAEIDALYTDNEQSVLWQCMENKPDLIQEDLSRIIRNNLNTAPPAALFRGISKKTMEYLEDLRYVGATIEFNRVMSFSRDWQVARNFASYSFYGTRNIFCINNAPYAYNYQEAIFKMICGAPPEEFNGAYPEATRKSNLHLVNDEDEFMFPAGTTLRVDLIETHPLNNLYTVWHLTVLN
ORF195	104133	104237	+	Unknown	hypothetical protein [Escherichia phage UPEC07]	QUL77740	2.95082e-15	100	ttggcatttgactgttttgaactaaccaaagaccttagaaccattatacacagtaaaaataaaagcgttaaaggcgaaaaagtggtgtacatgaaagatgaatag	MAFDCFELTKDLRTIIHSKNKSVKGEKVVYMKDE
ORF196	104291	105034	+	Srd anti-sigma factor	putative anti-sigma factor [Escherichia phage P479]	QWQ55836	0	100	atgaatatgtcaaaagaagagtttgaattaaaagtttacaaacgtcgcgagcataccaaaacgtctgcaaaacgtcgtaacaaggatttcaatctgtctagtaagtatattgccaatcttttgaaacaagaattctgtgcgtattctggtgaacgttttgatgaaaattcaactcaagataaagtttcctttgaacgctttaacaatgatataggttatattgaaggcaatgttatccctgtcaaaactaagtacaacggtttacgtgctgatttatctcttgatgaacttaaacgtgcacagactcgtttggcggtgcgtattaatggcggttctaagatgcccaatagttttaaagtaactcccgctgactattataaaattcgcaaaattgttaaa…	MNMSKEEFELKVYKRREHTKTSAKRRNKDFNLSSKYIANLLKQEFCAYSGERFDENSTQDKVSFERFNNDIGYIEGNVIPVKTKYNGLRADLSLDELKRAQTRLAVRINGGSKMPNSFKVTPADYYKIRKIVKNIKDTERGIKKRQKHLKELYKSGAKDTTPSVIAVKARIHGQMASIGTSQRGLKMVMGGPDWRLKMKSSDAETRYDMYDKIIQGLERLDKLSFIDRLKLKRGLPLNASIFKLIRG
ORF197	105039	105335	+	Mobile nuclease	hypothetical protein [Caudoviricetes sp.]	DAH51001	1.1026e-64	99	atgtactacgcatatgtgctggtccacaaagataaagatggttttgaacacccattggagtatgatggaaaggttaccttatacaccacaaaagtgggcgcagaatatgaacttgccaactattcatatactacaagccgctatttacgcatgggacgtattgaaacagtatgcacacctagaaaatggtggtttgataagtgggaaacaaaaactgtttttcctactgaagaacacgcacgagaattgaaattaattttagatactttatatgttaagcgagtaaaattggcatga	MYYAYVLVHKDKDGFEHPLEYDGKVTLYTTKVGAEYELANYSYTTSRYLRMGRIETVCTPRKWWFDKWETKTVFPTEEHARELKLILDTLYVKRVKLA
ORF198	105332	106660	+	Phage DNA helicase	DNA helicase [Escherichia phage PSD2001]	UIS66241	0	100	atgattaaatttgaagacttgaacacaggacaaaaagaagcttttgattatattactgaagctattcagcgacgttcaggggaatgtatcactctgaatggtccagctggcacaggtaagaccactctgacaaaatttgtcattgaccacttagtgcgtaatggagttatgggaattgtgcttgctgcaccaactcaccaggcgaaaaaagttttatctaaattgtctggtcaaacagcgaatacaatccatagtatcctgaagattaacccaacgacatatgaagaccaaaacgtttttgaacagcgcgaaatgcctgacatgtcaaaatgcaatgttctggtttgtgatgaagcaagtatgtatgacgggtctctgtttaagattattcttaactct…	MIKFEDLNTGQKEAFDYITEAIQRRSGECITLNGPAGTGKTTLTKFVIDHLVRNGVMGIVLAAPTHQAKKVLSKLSGQTANTIHSILKINPTTYEDQNVFEQREMPDMSKCNVLVCDEASMYDGSLFKIILNSVPEWCTILGIGDMHQLQPVDPGSTQQKISPFFTHPKFKQIHLTEVMRSNAPIIEVATEIRNGGWFRDCMYEGHGVQGFTSQTALKDFMINYFSIVKDADMLMENRMYAYTNKSVEKLNNIIRRKLYETDKAFLPYEVLVMQEPHMKELEFEGKKFSETIFNNGQLVRIKDCKYTSTILRCKGESHQLVINYWDLEVESIDEDEEYQVDRIKVLPEDQQPKFQAYLAKVADTYKQMKAAGKRPEWKDFWKARRTFLKVRALPVSTIH…
ORF199	106617	106892	+	Unknown	hypothetical protein CJ20_032 [Escherichia phage CJ20]	QMP18628	1.63829e-59	99	atgttggaatcacacgagcgaggtacgacgcatattatgtataaagtacataaagaagatttagataatcttatctatggtattcaggacgcggttgaatttttcgaagataatccgactatcgtcgtgcagggtaattacgttttgctggaactgaatcttattcggaaacgtatggccgcgattgaatattttaacaatgaagagccagggatttttatctccgactatgttgctggtgaaattcagaaattaaaagagatgtgcgatgattga	MLESHERGTTHIMYKVHKEDLDNLIYGIQDAVEFFEDNPTIVVQGNYVLLELNLIRKRMAAIEYFNNEEPGIFISDYVAGEIQKLKEMCDD
ORF200	106885	107568	+	Phage exonuclease	exodeoxyribonuclease [Escherichia phage MN01]	QIN95577	1.19137e-166	100	atgattgatgctattattgactttgaaactctgggaaacggctcgaagggagccgttattgacctggctctgattacattcgaatctgaccctgctattgtggaatcattcgaaaccctggttaatcgcggcaaacgtatcaagtttagccttgaataccaaaaaggtaagcgtctgttcgatacaacaaccatgggttggtggaaaaagcaatcagcagaagcccgtgttaacttggctccttctgcgcaagatgttgatactctgaccggtatccaacaggcaattgattatctgaatggtaatggaattaacaaatacgaaagccttatgtggtgtcgtggaatgtcttttgacttcccgttgtttgtcgaccttatccgcgacctacagcgcaat…	MIDAIIDFETLGNGSKGAVIDLALITFESDPAIVESFETLVNRGKRIKFSLEYQKGKRLFDTTTMGWWKKQSAEARVNLAPSAQDVDTLTGIQQAIDYLNGNGINKYESLMWCRGMSFDFPLFVDLIRDLQRNEGIPERELNTYDLEPVVFWNQRDIRTAIEALSLVRKMCETPLPKGALDGFVAHDSVHDCAKDILMLKYAQRYALGLDEVPSEEDADPLSLPKKR
ORF201	107636	107893	+	Unknown	hypothetical protein [Escherichia phage UPEC07]	QUL77746	3.0666e-54	99	atgattacttcttttgaaattggccaacaatatgaaatgtctgcttttcaagctgccgaagcaggtctgactgaagcgtttgaatgtgcatttacaaatattcgtggtaaaatctttactgtcaataaaattgcggtatatgataaagaaacagacatgaacaaaggcatctacttgaacgtgtcaaacgcaaaaggccgtcgtgaaattatggttgtacaacctaaccaactggcgatgttcaataaggttgcataa	MITSFEIGQQYEMSAFQAAEAGLTEAFECAFTNIRGKIFTVNKIAVYDKETDMNKGIYLNVSNAKGRREIMVVQPNQLAMFNKVA
ORF202	107893	108645	+	MotB-like transcriptional regulator	hypothetical protein [Escherichia phage DK-13]	QMV33922	0	99	atgaaaccagaatttattgactttgatgttgtaagcatgtatgttcgcccaattaaaccattaaaacttgagaaacaaaatatgactattgaaattaacaaaacttatcaactgattgaacctattattcaaaatgcagctatggtttctgggtataatactctgactgatgctttaggtgaaggtgaatttattgttgaaacttttgtaaaaagtaactggtttgataaagcatatattctacatgcacgtcgccttgatacaaatgaagtagaaaaaattatggtttatgaagctgagattgaactcttcaaagaagttgaagaaactcctatcaaagttgacaaaacctatcaacttgttggatatggtgattttgataatactaatgcattgaat…	MKPEFIDFDVVSMYVRPIKPLKLEKQNMTIEINKTYQLIEPIIQNAAMVSGYNTLTDALGEGEFIVETFVKSNWFDKAYILHARRLDTNEVEKIMVYEAEIELFKEVEETPIKVDKTYQLVGYGDFDNTNALNAGWRVLKGIFGFAPFTVKTVKYHNHQSIFEFTAVNESGDNLEAILYPRESVLLEEVSELGDPIDLLCKPVQIKRPFNSSICGWVTDQWIEDGVELLNVVHAGEFTVVPRSMVVEIFN
ORF203	108725	109279	+	Transcriptional regulator	transcriptional regulator [Escherichia phage PSD2002]	UCR81149	2.12523e-122	96	atgaaagttgaagctggtgatattgtacgtgtttctaaagaatctcgttctaaagctgctggtcgttttgttgaggttgtgggtcttcgcactaatttagtaggcggaattaaagaagttaaagtgcgtatcattcctaaaaatggtcagactgaaactcaattggcttatgtgcatcctaaattcctggaatcaaccgaatttactggatatatcgctcctgtgtctgaggaagttgaatcccatgatggatatgtgtgcgaaagcaatgatatccgtggcgtaattgctcaagacgttgaaaccattgaccagtctcatgttggggttgattttaaatggaaattgggcaaaggtgtcttttttgtttcacctaaaccgtttgaatacaattgcatg…	MKVEAGDIVRVSKESRSKAAGRFVEVVGLRTNLVGGIKEVKVRIIPKNGQTETQLAYVHPKFLESTEFTGYIAPVSEEVESHDGYVCESNDIRGVIAQDVETIDQSHVGVDFKWKLGKGVFFVSPKPFEYNCMYGPTYETTSMSGYITDQWVEEGVKLYNIVFLGTFKVVPESFIVEYADIHFA
ORF204	109328	109552	+	Cef modifier of suppressor tRNAs	hypothetical protein MN01_00203 [Escherichia phage MN01]	QIN95581	1.14786e-45	100	atgtttaatgaagattgtgtaaccacttccctgaccgctgaagagttttgggacactgccgaaagtgataaagtgattgtgaagaaaaacatcaatgaatttctttgcaccactgatatcatttatgtgtatgcagacaaagacgcagaactacctagctatgcgctgttccgcgaagaatcagaaaatggtacagatttttggaaggagatttataatgtctaa	MFNEDCVTTSLTAEEFWDTAESDKVIVKKNINEFLCTTDIIYVYADKDAELPSYALFREESENGTDFWKEIYNV
ORF205	109545	109916	+	mRNA metabolism modulator [Escherichia phage UPEC07]	hypothetical protein MN01_00204 [Escherichia phage MN01]	QIN95582	1.85043e-83	98	atgtctaaatttgaaactgataagtggtattattttaaagataatgttgctgaaagcagattccgtttgttatgtacagataatgataatatagccaatgctataatcaatggcgagggatttagaccagtcagaattgaagatggtgatgtgtataaaatggaattatcaactggtgaatttgtgagcctattcataaaggaagatgaattccgtttctttgaagaagacaaagatgacgatactgaagatgaatgcgaagacgcagctccatctgagccaagcgaattccctttgactaaaatcaccatttctaataactctgaagcctggaccgtttaccagatgttgaaagcacactttaaggaataa	MSKFETDKWYYFKDNVAESRFRLLCTDNDNIANAIINGEGFRPVRIEDGDVYKMELSTGEFVSLFIKEDEFRFFEEDKDDDTEDECEDAAPSEPSEFPLTKITISNNSEAWTVYQMLKAHFKE
ORF206	109918	110094	+	FmdB-like transcriptional regulator	FmdB-like transcriptional regulator [Shigella phage SP18]	YP_003934633	6.83206e-35	100	atgccactttatgactacaaatgtcaatccaatgactgcgcgaaagaatacgaaaaaatcaagaaaatctccgaaagagataatgatgtttgtcctgattgccatcggctggctgttcggttagtctcggctcctaaacatgttaatggcggtttttacgacctgttgactaagtga	MPLYDYKCQSNDCAKEYEKIKKISERDNDVCPDCHRLAVRLVSAPKHVNGGFYDLLTK
ORF207	110101	110361	+	Unknown	hypothetical protein SP18_gp007 [Shigella phage SP18]	YP_003934632	8.85571e-57	100	atgaaatacattaatcgttctattgccgcgctggtgctggcggtttcattggcgggttgtactgatgcagataacgccattcgtgtattagatgcaaacggctatgagcaaatccaaatcaccggttataactggttgggttgctctgaagatgattttcagcatactggttttacagccgtaggcccaactggtaagaaagttaaaggaactgtttgttctggattgttattcaagaacagtaccatccgatttgaataa	MKYINRSIAALVLAVSLAGCTDADNAIRVLDANGYEQIQITGYNWLGCSEDDFQHTGFTAVGPTGKKVKGTVCSGLLFKNSTIRFE
ORF208	110425	112257	+	Phage DNA topoisomerase large subunit	DNA gyrase subunit B [Escherichia phage UPEC07]	QUL77447	0	100	atgatgattaataatgaaattaaagtactctcggacgtcgaacatatcaaaaaacgttccgggatgtatattggttccagttcaaatgaagcgcatgagcgattcttgtttggtgaatataagtccgtaagctatgttcctggtattgtaaaactgattgatgaaattatcgataactctgttgatgaagcaattcgcaccagttttaaatttgccaataaaattgatgtccaaattaaagataatcagatttcggtttctgataatggtcgcggtattccacaggcaatggttacagaccaaaacggtgaacaaatccctggtcctgttgcagcatggactattccaaaagcaggtggcaacttcggtgatgatgctgaacgtaaaactggcgggatg…	MMINNEIKVLSDVEHIKKRSGMYIGSSSNEAHERFLFGEYKSVSYVPGIVKLIDEIIDNSVDEAIRTSFKFANKIDVQIKDNQISVSDNGRGIPQAMVTDQNGEQIPGPVAAWTIPKAGGNFGDDAERKTGGMNGVGSSLTNIFSVLFTGITADGANEITVNCSNGMENKGWSTKKSKGKGTTVVFVPDFSHFEENSLSQIYLDITLDRLQTLAVVYPDIQFTFNGKKVDGNFKKFAKQFGTEVVIQETDTVSMAFTTSPDGFRQLTYVNNIHTKNGGHHVECVMDDICEHLQPAIKRKYKGIEVTKARVKECLTMLMFIRDMSNMRFDSQTKERLTSPAGEIRNHIKIDAKKIAQAILKNEPLIMPIVEAALARKLAAEKAAETKANKKASKAKVQKH…
ORF209	112300	112452	+	Phage head vertex assembly chaperone	hypothetical protein AVV66_gp004 [Escherichia phage vB_EcoM_VR26]	YP_009213841	4.16472e-28	100	atgaaaaagtggtgggttacgttgtcaaatggcgaatacggttatctgtgggccgatactaaacctctgtttgcatcctttgtcaccattatgtgcgagacttgggatggcgaatactataccgcatatgggcaagtctataaagttgagtag	MKKWWVTLSNGEYGYLWADTKPLFASFVTIMCETWDGEYYTAYGQVYKVE
ORF210	112427	112519	+	Unknown	hypothetical protein [Escherichia phage UPEC07]	QUL77449	4.75954e-08	87	atgggcaagtctataaagttgagtagccaaaaggaccttcgggtccttttttattatgtacaagctgtaaaaagtgcgttaggatatccttga	MGKSIKLSSQKDLRVLFYYVQAVKSALGYP
ORF211	112529	112813	+	RecA-like recombination protein	hypothetical protein [Escherichia phage UPEC07]	QUL77450	1.46083e-60	99	atgattatgtctgacggaagtttagttaatctgcaaaatgtcgcccggtgtattatggaagcaggcctgaggaaggtacaggagctcccagatagcgacaggaagcgaagttacttgttggctgtaagaacagcagccatgagcattaaggctggccagaaggtccctgaggagcgaattgaagcactccttgcattgatataccatggccaagaacataaagctaccatgcgtagtatgagaaaaatattgcaggagattggaaatgacgaacttcaaagttaa	MIMSDGSLVNLQNVARCIMEAGLRKVQELPDSDRKRSYLLAVRTAAMSIKAGQKVPEERIEALLALIYHGQEHKATMRSMRKILQEIGNDELQS
ORF212	112794	112997	+	Phage rIIA lysis inhibitor	hypothetical protein AVV68_gp002 [Escherichia phage vB_EcoM_VR20]	YP_009207181	8.64426e-38	100	atgacgaacttcaaagttaatatggaactgtttgataaagctgtccataaagaataccgtgttatccaacgattttttgatataagagaagctgaagagtttaaagaacgcttcaaagaaatccgtattaaaatagcttcagacaccgcaacaaaggatgaacttcttgaagttgcagaattaatcaaacgtaacataaagtga	MTNFKVNMELFDKAVHKEYRVIQRFFDIREAEEFKERFKEIRIKIASDTATKDELLEVAELIKRNIK
ORF213	113005	115239	+	Phage rIIA lysis inhibitor	rIIA lysis inhibitor [Escherichia phage PSD2001]	UIS66226	0	100	atgattttagaaactgaaaaggaaacaatccttggtaatggtgccaaggcatcagcattcacaatccaggcatctccaaaggtgtttaagattctgaccagcgacctttacacaaataaggtgcgtgcagttgttcgtgagctgattaccaatatgattgatgctcatatgctcaatggctgtcaggataaattcattgttcaagctcctggtgaactggacccacgctttgtgtgtcgtgactttggcccaggtatgagtgatttccagattcgtggtgatgaaaataccccaggtctgtataacagtttctttgcatcatccaaggctgaatccaatgattttattggtggctttggtctgggttctaaatctccgttcagttatacagagactttt…	MILETEKETILGNGAKASAFTIQASPKVFKILTSDLYTNKVRAVVRELITNMIDAHMLNGCQDKFIVQAPGELDPRFVCRDFGPGMSDFQIRGDENTPGLYNSFFASSKAESNDFIGGFGLGSKSPFSYTETFSLISYHDGQVNGYVAYMDGDGPQIKPTFSEPMKPGDRTGIEVVVPVDSNDFGKFRHEIAYIMRPFAGLAEVQGVGEINYFPEFDDYYAPERIDYSSPERYGLYAIYGGIVYPIADGYTKKTWMTAKNDVVFIKFPMGSLDIAPSREALSLDKRTVANIVERIESLDKKVMEDDCKKWQESECIRHTYRELQSLNYEARNFLKARNAETKFTKSQLTFNQMYEMFELDKDLINAGVVYDIYSTTRLKRLRNSSSNTNTASLTSMFGI…
ORF214	115241	116212	+	Phage rIIB lysis inhibitor	RIIB protector from prophage-induced early lysis [Escherichia phage UPEC07]	QUL77453	0	99	atgtttaatatcaaatgtatgtctaaagccgaacaagctgatgtggtccagatgtattcaacgggcaattatacccagcctgaattggcagaatattttgctgtgtccgttgacaccattcgccgcgttttgaaaaatgataaagaatcaaaattagctaaaaccatttctgcatcactgaaagcagctgttggcgtggcgattaatgctccggtgacagtaacggttgaagtcccggttgctgatacaatcggcggtagccgcccggaaatcgtatggaacgcatcaagcaaattcgtttccatcaccgaaggtcgcacggtctggaacgcaacaaaagaccataaacactttaatgatattattcaggcactcaaagaatctcgttttgacgatgct…	MFNIKCMSKAEQADVVQMYSTGNYTQPELAEYFAVSVDTIRRVLKNDKESKLAKTISASLKAAVGVAINAPVTVTVEVPVADTIGGSRPEIVWNASSKFVSITEGRTVWNATKDHKHFNDIIQALKESRFDDAIEFISIKAAVQKYVKGDVRIEGGSLFYQGIELRSGLVTRIIDSMQNGEDFEFYLPFLENLLENPSEKAVQRLFDFLVANDIEITEDGHFIAWKMVRATYKDCHSNTFDNSPGQYVKMPRSRVNDNDEQTCSTGLHVCSKGYIGSGFGHGNGRIVSCKVHPRDVVSIPVDYGDSKMRVCGYLVLDDVTEQF
ORF215	116247	116444	+	Phage endonuclease	hypothetical protein MN01_00215 [Escherichia phage MN01]	QIN95593	1.93368e-37	100	atgttaggtttccaagcacgtgtagttgaagaatatgaccagctggttttgaaaatcaatgctcttgaagagtttattaagggtggtgtttttgaaactcttgatatccgtcaacaaggtcttttgattgcccaactggatgcgatgggcgcatatgctcatgtactggcaatccgtatctcttattttggtgaataa	MLGFQARVVEEYDQLVLKINALEEFIKGGVFETLDIRQQGLLIAQLDAMGAYAHVLAIRISYFGE
ORF216	116448	116768	+	Unknown	hypothetical protein AVV66_gp148 [Escherichia phage vB_EcoM_VR26]	YP_009214126	1.16183e-70	99	atgattaactatatgaacgttggcgatgaatctattaacgaaatccggttgcatggtaatcatgttgcggatattgtttattgtgtggattgtcattatgcttctacaaagtcaactgggcggttatatgcgagggacatcattcttgcaacgaaagaagaacttcgtagtctggaccattctacactagccgaaagtgccagaatttattatggcgtcgttcatgtggacaaagtttatattggcagcgattatcaagagcaagctgagcaaaattctttagatattatcgaaaaatccgatatgtattttaaaggatga	MINYMNVGDESINEIRLHGNHVADIVYCVDCHYASTKSTGRLYARDIILATKEELRSLDHSTLAESARIYYGVVHVDKVYIGSDYQEQAEQNSLDIIEKSDMYFKG
ORF217	116773	117366	+	Phage endonuclease IV	DenB-like DNA endonuclease IV [Escherichia phage vB_EcoM_VR20]	YP_009207462	1.25842e-144	99	atgattcagaagagtaaaacatgggagcatctgaaaaagatgccctcctttctttatacaaaagaagacttaacccccgaatccctgcaaaagattgtagacactgccaggtattcattgcgtaaagaccctggccaggaccgtgagcaagtcatgcaaagatgtatggtggctacaatggctgaacaagctattgctaaatggacctccggttttttatgtggtggcgatgaagattacgataatccttattcctttgcatttgatgtagtttcgaaagaaggggtaagaatcgaagtcaaaactcatcagtctggctccaaatggatatccgtgcacactggcagtcatggtgattatccgcatggttacggggtcaatcttggtccttttatgcag…	MIQKSKTWEHLKKMPSFLYTKEDLTPESLQKIVDTARYSLRKDPGQDREQVMQRCMVATMAEQAIAKWTSGFLCGGDEDYDNPYSFAFDVVSKEGVRIEVKTHQSGSKWISVHTGSHGDYPHGYGVNLGPFMQHKLADLMIMFNVKETIKGYRFKPKFLAGPGAFVPESGLVQKSQGDGWYLRSCSEEKFPYHRFTS
ORF218	117414	117689	+	Unknown	hypothetical protein PP428_gp022 [Escherichia phage vB_EcoM_RZ]	YP_010650859	1.44599e-57	99	atggaacacgttactactaataatatcaaacaaattcttattcaagcactcaaaaacaacaacatcaattttccaacccatgaaatttttgatgtagtattcaacgaagtccagggacaagttgcctattatgacgttatcatttatctttcagaatttgaagtctaccacctgactgaaatcgctttctatctctatcgtgggactgcagattttactggggtcgtgaatgcagttggcgcatataaagaagttaaagaacaaatgcacaattaa	MEHVTTNNIKQILIQALKNNNINFPTHEIFDVVFNEVQGQVAYYDVIIYLSEFEVYHLTEIAFYLYRGTADFTGVVNAVGAYKEVKEQMHN
ORF219	117767	117922	+	Unknown	hypothetical protein PP428_gp021 [Escherichia phage vB_EcoM_RZ]	YP_010650858	1.98591e-29	100	atgaaacctgctcaatatgcaatgactttataccttgaagttaatggcgatattactgaattttttaaattaatgcaacagcgtggaaaaagttttgcagttactgagcgtcaattttacgcatgtcgcaaaaatacatacaatcgttatgcatga	MKPAQYAMTLYLEVNGDITEFFKLMQQRGKSFAVTERQFYACRKNTYNRYA
ORF220	117915	118199	+	Unknown	hypothetical protein [Caudoviricetes sp.]	DAH50985	4.1038e-58	97	atgcatgaggaaaataaaatggatattaaattatactacgccaaacacaaagttacaggtatggttgttgctgctatgtatgatgcatcaggtgatggtgatgatgttaccacagaattgtctctttctgattgtaaatttcttcgtccattgattgcatcaaaggaagatttaaaaaagcttattgatggaaaactggataatgttgatggcatagatattctttatgaccttcgcactgcattgtaccgaggtctgattgaaataaaagaggtgatattttga	MHEENKMDIKLYYAKHKVTGMVVAAMYDASGDGDDVTTELSLSDCKFLRPLIASKEDLKKLIDGKLDNVDGIDILYDLRTALYRGLIEIKEVIF
ORF221	118344	118460	+	Naphthalene 1,2-dioxygenase	predicted inner membrane protein [Shigella phage SP18]	YP_003934903	2.09852e-16	100	atgaaaaagttacttaaagccatttggaacatgtttgtactgtttgttgtcctgagcattttcccaattgtttttatgattgaccatgtgcgtgtttactttaactatttcttttga	MKKLLKAIWNMFVLFVVLSIFPIVFMIDHVRVYFNYFF
ORF222	118471	118677	+	Unknown	hypothetical protein [Escherichia phage UPEC01]	QQG30923	1.20971e-39	100	atgaattacaattcacaatttcaaaaatccaatcgtcgctttgactttatgttcaagtttattgtggcgatgattatcctgattttcattggtgccattgcaatgattggtttccagctctggattgctgctgaagtgttcacacaaatccaggataatggtttgaagtctgttgttgatgtaatttggaatggagctaagcaatga	MNYNSQFQKSNRRFDFMFKFIVAMIILIFIGAIAMIGFQLWIAAEVFTQIQDNGLKSVVDVIWNGAKQ
ORF223	118674	118919	+	Naphthalene 1,2-dioxygenase	hypothetical protein [Escherichia phage P896]	UHS65210	1.6851e-52	100	atgaaactttttaaagacattgcagttggtgaaaaatttgtcctgggtaatggtcaacaactgattcgcatttcacctttaatggataacagcgagcgtcctgtgcgcactgaaaactgtttggattatcctttttatcagaaacgttttgcaattgaaaataatactgagtgcttcacagttgatgaactgatggaatcatcagaagaagttgacttgtgggatgacgcagttgatgtagaatag	MKLFKDIAVGEKFVLGNGQQLIRISPLMDNSERPVRTENCLDYPFYQKRFAIENNTECFTVDELMESSEEVDLWDDAVDVE
ORF224	118987	119331	+	Phage clamp loader small subunit	hypothetical protein [Escherichia phage UPEC01]	QQG30925	2.68278e-76	100	atgtctaaagtattttttggtaatcgcaacattatgttctttaaacaaattagcatatcagaagcatttgatttaagttattcaggtggcacaaaagctgttaaccttaaaaatttgatgtctgctgaatttgcattctatcaggaccctgaaactggtttctataaatttattaagttccgcatgactatggaccgcgattatcgcgatgtttattatacaagttatgaaagtgttgtgaatgcaattcgtgaagcttatgggttggattcgttgtctcttgaccgtctgtataatgcaagcctttacaccagtggatttattttagaacaactacaaaaatag	MSKVFFGNRNIMFFKQISISEAFDLSYSGGTKAVNLKNLMSAEFAFYQDPETGFYKFIKFRMTMDRDYRDVYYTSYESVVNAIREAYGLDSLSLDRLYNASLYTSGFILEQLQK
ORF225	119405	119854	+	Ndd nucleoid disruption protein	nucleoid disruption protein [Escherichia phage P896]	UHS65208	5.77216e-106	99	atgactacttacatgacccgtcgtgacgtactgaatgctggtgctaccactgttgcttatatccataatggtaattatgttgccggtcgcccaactaaagaagctatcactcaaccaggtttttatttcgtggttaaaggtgaaggcgaatcacgtattgttgctgcacgtttttatgttggtaaccaacgttcacaacaagggtttgacactgtattaagtcacatccgcaaacagcgttctcaactgtctcgcacaatggcgaacaatggggttatctatgaagtcctgtttgtcccagtttctaaaatgaaatctttgacaactggttatggtaaaggtcaaattgcgatggcgttcactcgctcacatagttctgattgccagaccctttcagaa…	MTTYMTRRDVLNAGATTVAYIHNGNYVAGRPTKEAITQPGFYFVVKGEGESRIVAARFYVGNQRSQQGFDTVLSHIRKQRSQLSRTMANNGVIYEVLFVPVSKMKSLTTGYGKGQIAMAFTRSHSSDCQTLSEMNRMLADNFKFILQSY
ORF226	119944	120096	+	Acridine resistance	arcridine resistance [Escherichia phage UPEC01]	QQG30928	2.58248e-25	100	atgaaatttgttcatggtgtagcttttttctgctggtcatttttatttgttggaacattaataactggtgaaacttcagtatttctgcagtcaacagctcaaggtgtattagcggttttatcactatttaaattattggataaaaatgattaa	MKFVHGVAFFCWSFLFVGTLITGETSVFLQSTAQGVLAVLSLFKLLDKND
ORF227	120089	120229	+	Phage recombination endonuclease subunit	gp52.1 conserved hypothetical predicted membrane protein [Escherichia phage vB_EcoM_VR7]	YP_004063961	8.86732e-20	96	atgattaagaaaatcctgggctactcgttagcccttgctaccttattggtggcgctgtattatggagttgtatttgcattagtgcaggttgtgctttttatttctgatgttataatggcagtacattcgttaatttggtaa	MIKKILGYSLALATLLVALYYGVVFALVQVVLFISDVIMAVHSLIW
ORF228	120238	121617	+	Phage DNA topoisomerase	DNA topoisomerase medium subunit [Escherichia phage MN01]	QIN95606	0	99	atgtctgacgttttaagtatgatgtccaaacaattcagtgattccatggggacccttaacccacgcagtctaaaagacattattgatgtggaagcattgtcatacgctatctacactgtggaaggtcgtgccatcccaaacatgattgatggttttaaaccagttcacagatttgttatggcgagagcattagacctggctcgtggtgataaaaataaattccataaggttgcatccattgcaggtggcgtagctgattatggttatcaccatggtgaagcatcagctgaagaagcgacttctggtttggttgcaacatataaaaatgaatatcctatgtttgatgggcaaggtaactttggttccagaatggttccagaagcatcatcagctcgttat…	MSDVLSMMSKQFSDSMGTLNPRSLKDIIDVEALSYAIYTVEGRAIPNMIDGFKPVHRFVMARALDLARGDKNKFHKVASIAGGVADYGYHHGEASAEEATSGLVATYKNEYPMFDGQGNFGSRMVPEASSARYVFARVSKNFYNLFKDTEYAPAHPDEEHKPPAFYLPVIPTVLLNATSGIAVGFATDILPHSFQDVKEAVKAIVEGREPVAPKVKYPEFRGKVVELEESGKYELHGTYKMTSRTQMEITEIPVQWNLEKYTSKILDPLEEKGFITWKDNCGEHGFGFKIKFRKEYKLDGTEEENHEKIMKDFGLIEKLSQNLTVLNHKGKLAEYTNTLDLIRDFVDVRKTYVQVRIDSKIKETEAAFKLARAKVFFIKEVIDGKVIIQGKPRKKLIEE…
ORF229	121614	121712	+	Unknown	hypothetical protein PP428_gp012 [Escherichia phage vB_EcoM_RZ]	YP_010650849	4.9109e-12	100	atgagttttggagttgagtttgcattgctttgtattttcgcggcaatcgcaggtgtgattgttggtatgtttattggtaataagatagataaagactag	MSFGVEFALLCIFAAIAGVIVGMFIGNKIDKD
ORF230	121827	122042	+	Unknown	no significant similarity				atgtttactgcacaacagaatgaaggtcaagaatacatcaacgctaaattcaaatctaataaagaagcttgctattattactttgacatgttcaaactggcgaattctaaagaagaacgtaaacaagcgattgatgtgattgtttctacttcccatatgaaacgtactgtggtacaatcatatgcatcaaattatatgaaatctattaagggataa	MFTAQQNEGQEYINAKFKSNKEACYYYFDMFKLANSKEERKQAIDVIVSTSHMKRTVVQSYASNYMKSIKG
ORF231	122045	122653	+	Phage activator of middle period transcription-like protein	hypothetical protein [Escherichia phage PSD2001]	UIS66209	1.43581e-144	100	gtgaacaagttaaattatatcgttaaatgctcccagaacgctctacatgagactgatgttaatgctctggtgtttgtatacaaaaacaactttgtgagtccagaagttgttttagaccagcagaacacatcaattgatagtgtacagacattgttgaataacaactatgttgaagcttccggtgatggtttgatggttacagaaaaaggtgttgaccttattctggatgcagcagaattgtgggcgaatgaaaataatcccgaccttctggaagtgaagaagacaagaacaaaacgcggtgtgactgatgaaatggaagcgactgcagaatatatcaaagagcaattattgtctattggtattgactttaagagcatttcagaagaccgcagcaatctg…	MNKLNYIVKCSQNALHETDVNALVFVYKNNFVSPEVVLDQQNTSIDSVQTLLNNNYVEASGDGLMVTEKGVDLILDAAELWANENNPDLLEVKKTRTKRGVTDEMEATAEYIKEQLLSIGIDFKSISEDRSNLIVKFKRIKTLKQIDVRRDGQIRVHAYNTEQKIVKQFTDVGFSVKVGGLNTYIDNHMSTENIQHVINILK
ORF232	122661	122993	+	Anti-restriction nuclease	hypothetical protein AVV66_gp165 [Escherichia phage vB_EcoM_VR26]	YP_009214109	1.7982e-74	98	atgaataagctgaatattgttaatgaattgcgtgcttgtgcggaacctactcaagagggttgggatgtttggtatcatggcgcttaccttgggactattgtcaaggtcaaagctggtcagtatcttatccatcgccaggatgatgcgacagcaccgtttggcgtccgcaagaacttcatggcagcgattggtgcttttgttccagcagcatatgaagtatataaagctgactataaagaataccaggaatcacaaccagttattcgctcaattggtgttaataaagctcaacagaaaagtctgtggcaacgtgttaaaggttggttcaaatga	MNKLNIVNELRACAEPTQEGWDVWYHGAYLGTIVKVKAGQYLIHRQDDATAPFGVRKNFMAAIGAFVPAAYEVYKADYKEYQESQPVIRSIGVNKAQQKSLWQRVKGWFK
ORF233	122990	123145	+	Phage baseplate wedge initiator	hypothetical protein [Escherichia coli]	WP_015983769	6.05585e-28	100	atgaaaacatttaaaattgtcgtagaattttataacggcgaaggtgtggtccatcttaaagcggccaaccaatttgatgcggtaagagtatattgtcaatgctttgaaagttctaaacaagctataaaaattaaaagtgttgaggaaaccaaatga	MKTFKIVVEFYNGEGVVHLKAANQFDAVRVYCQCFESSKQAIKIKSVEETK
ORF234	123142	123609	+	Anti-restriction nuclease	hypothetical protein [Escherichia coli]	WP_015996040	1.57658e-109	98	atgaaaaccttcaaagagcgtcttgaattattagacctggctttattacgtgaaactccagaaagtctagcagctaaattacaggcctatggtgactacaccgaatatacggaagaggatgttttagaagaagttcctgaaatctgttggcagattgctcattggaacaataatgaaaaatatcagcgacggattgtatgtgcagccaaccgctttaagttaaaagatggtgggactctggttattcctggtgccagacattattccaaggatatggcagaagtgcttgaccaggtaagtgataaacttgtgtcggaccatgtttgtggtgacgaccaaggattcattgaccaatacagcaattactggacccgcgaagaagcaatgattattgcgact…	MKTFKERLELLDLALLRETPESLAAKLQAYGDYTEYTEEDVLEEVPEICWQIAHWNNNEKYQRRIVCAANRFKLKDGGTLVIPGARHYSKDMAEVLDQVSDKLVSDHVCGDDQGFIDQYSNYWTREEAMIIATYANQVRIERGGSEKELYSEDLY
ORF235	123609	123887	+	Anti-restriction nuclease	hypothetical protein [Escherichia phage DK-13]	QMV33891	9.15219e-62	100	atgaaccttaaacaactccagattgatgcaatcgaaacacatatcaatcatattaaacgtctgaacactatgatggaagacaactggggaacttatgttaaccagccggcttgggatgctttagaccatgaatatataaaggatattagtgataacacgtatagagttagagaaggtctgaaacctttcctgcgtgatatgtatatagcaaccaataaagaaattattagttctcttgaatatcaattaaggaaattgcatgaacaatctggtagctaa	MNLKQLQIDAIETHINHIKRLNTMMEDNWGTYVNQPAWDALDHEYIKDISDNTYRVREGLKPFLRDMYIATNKEIISSLEYQLRKLHEQSGS
ORF236	123868	123987	+	Unknown	hypothetical protein PP428_gp005 [Escherichia phage vB_EcoM_RZ]	YP_010650842	9.54452e-17	97	atgaacaatctggtagctaagcacgatttcaataaggcgtctgtccatatggacaagaagaaaaccaaaatgcagtccaaacgtaagcagaagcacaaagggaatcattatgagtcataa	MNNLVAKHDFNKASVHMDKKKTKMQSKRKQKHKGNHYES
ORF237	123977	124141	+	Phage RNA polymerase sigma factor	hypothetical protein [Escherichia phage P896]	UHS65196	7.96842e-31	98	atgagtcataacttagagaacaccatcaccggtcaacgtacgcacgagcaggcttgctttgaggaattccttggagctgattttaagttccaggaaccagttgaacagatgtatcaggaatatgttgtacagatggaaaatcatgtgtacaacccagaggaataa	MSHNLENTITGQRTHEQACFEEFLGADFKFQEPVEQMYQEYVVQMENHVYNPEE
ORF238	124200	124475	+	Phage anti-sigma factor	anti-sigma factor [Escherichia phage JS98]	YP_001595375	1.00985e-56	100	atgactaaatttgaaatcgtttctgaaattgttactataacttcaattttgattaaaaccgaccgggaagatattacgatgaagcgcgatgtgtttatcgcgtttttgaatgagttgggattgagaaatgagaatgggaatgagttaaacaatgtatcgtttaacaaattgtttaaaagtttatctgaagatgaaattgaacaaatcattgaacaatttaacgaaggattcgaagatatacaccgttatcttatgatgtatacctccggattctaa	MTKFEIVSEIVTITSILIKTDREDITMKRDVFIAFLNELGLRNENGNELNNVSFNKLFKSLSEDEIEQIIEQFNEGFEDIHRYLMMYTSGF
ORF239	125125	124472	-	Phage holin	holin [Escherichia phage PSD2001]	UIS66076	1.11654e-157	99	atggaaccaaaagtaggaatatcaatacccgacctactttttggacttcttgatagaatttttaaagataatgcgaccgggaaagttgttttttcccgggtactagttattgttctattatttttaatggcggtaatctggtataaaggtgatgcacttttagatgcgtacagggatgcttcatatgcctcatacaccgaaatgataaggcaagaccaggataacagatttaaaattgcagctatcgagcaaatccagatagtccactcgtcaagtggggcagactttacagcaatatattcttttaggccaactaaccttaactactttgtggatatggtaggatacgaggggatattgcctgatacagtcgacgaaaaaaatttaggtgggtttcca…	MEPKVGISIPDLLFGLLDRIFKDNATGKVVFSRVLVIVLLFLMAVIWYKGDALLDAYRDASYASYTEMIRQDQDNRFKIAAIEQIQIVHSSSGADFTAIYSFRPTNLNYFVDMVGYEGILPDTVDEKNLGGFPIDKTSAEYLAGVNGNYFESNTESVFLPTKKKSSFTYMFSCPFFNLENVYAGTVSLYWYKQKPDLGFDRLSAMCGQAGRTLGRTR
ORF240	125945	125163	-	Phage tail protein and peptidase (ACLAME 17)	hypothetical protein MN01_00239 [Escherichia phage MN01]	QIN95617	4.85005e-176	98	atggcagttgaaggaccgtgggttggttggtccgcgagggtacaaactggggacccttggatgggtggcgctgcccaacgattgagaatgggtattccgttttggatgagtaatatggtaggtcggtctgttgaaataattcacacacttggagccgaccataactttaacgggcaatggtttagagaccgttgttttgaagccggtgctgcccctattgtgtttaatatcaccggtgatttagtatcttataccaaagatgttccgttgttctttatgtacggcgatacccctaatgaatacgttactttgaatattcacggcggggtccatatgtggggccgcggtggtaacggtgggacccgtgtttgggtagcgggtacaaatggtggtgatgta…	MAVEGPWVGWSARVQTGDPWMGGAAQRLRMGIPFWMSNMVGRSVEIIHTLGADHNFNGQWFRDRCFEAGAAPIVFNITGDLVSYTKDVPLFFMYGDTPNEYVTLNIHGGVHMWGRGGNGGTRVWVAGTNGGDVIQNDIGGRLRIWNYGVIASGGGGGAGCASNNSWLEAGTAGGGGGRPYGLGGTNGAVNPGGNASYTGPGGGGSFGGQWGGGNGGDAGGAGGGAYGRSVTYGSQGGAGRAVFGSSPSWGATGTIYGSWL
ORF241	129297	125977	-	Phage tail fiber	hypothetical protein MN04_00208 [Escherichia phage MN04]	QIN95997	0	85	atggctactttaaaacaaatacaatttaaaagaagtaaggttgccggcgttcgcccggcgccaacagttcttgctgaaggtgaactggctatcaacctgaaagaccgcttactttttactaaagatgacaccggcgccattatcgaccttggctttgccaaaggcggtaatatcgacggaaacgttattcataacggtaactacaatcaaaccggtgattatgctctgaagggtgcttttacccaaacaggtagttatgcgacatccggaagtgtaacagcagatggtgatatcacagcaaaatctcgcctaatgacagataacggtgaagttcttgtacggggtacaggaaccgcccacgttcgattccaggatttggctgatgcgcgtgaaagaggc…	MATLKQIQFKRSKVAGVRPAPTVLAEGELAINLKDRLLFTKDDTGAIIDLGFAKGGNIDGNVIHNGNYNQTGDYALKGAFTQTGSYATSGSVTADGDITAKSRLMTDNGEVLVRGTGTAHVRFQDLADARERGIIYSQSRPGNTKQILNVRVQDYTNSTSNIFAFNGDGLFYAPSISGGTSVKSPVIYTNTVDTGNKSALDYDISSLANNNPASSSATSINYLRISRHAVDGIRYRELNNVNGISWHSISTAGTAKYLWSFNADGDVKTSNSLSVGLPGDSSGYSTLGPSAIALGDNNTGLKWRQDGQFHTVNNGAYTLLTTPTEVTSLKQLVAGYSTNGSDLILPTAQNYPLVIVNTTNDKNGFGDGQTLLGYHQSGKYHHYFRGKGVTNVNTTGGLL…
ORF242	129953	129306	-	Phage long tail fiber protein	long tail fiber protein [Escherichia phage DK-13]	QMV33884	1.35191e-154	100	atggcagatttaaaactaggctcaacagccggaggttcggtcctctggcaccagggtaatttcccattaacaccagtcagtaatgacttatatttcaaaacttataaaatttattccgaatataacaagccacaagcagtcgataacgatttcgtttctaaagctcttggtggtaattataaagcaaacgtatattttgaacaaggcctaacatttaacgattcaaatggttacgggattaagttaggagcgagaacaggcggtgcaccatttaccgcatctttccgtattaaaggaccattcggatttgagactgaaacaggaacaccattcgttatttttgaccctgacactacgacgggagcaaaacgtcttactgttatgggtgatacgttagct…	MADLKLGSTAGGSVLWHQGNFPLTPVSNDLYFKTYKIYSEYNKPQAVDNDFVSKALGGNYKANVYFEQGLTFNDSNGYGIKLGARTGGAPFTASFRIKGPFGFETETGTPFVIFDPDTTTGAKRLTVMGDTLARQIYDETGRVFSPGNTPSKAQVGLGNVTNQQQVELNNSTLQTMTGNLSAPNFFSRNPASDPAHVPRFDQIVLKDSVQDFGYY
ORF243	131151	130021	-	Phage hinge connector of long tail fiber proximal connector	long-tail fiber protein [Escherichia phage MN01]	QIN95620	0	99	atggaaaaatttatggcagagtttggacaaggatatgtccaaacgccagttatatcagaaaataatgccgttaaatttaaaatgagtatagcagggagctgtactctttccacggtgaaatcgtatatcaaatttcaagatgaacgaatcggaccaaccacttttggtaatggtctgactttattggaaattgatacaactacgaataaaattgttaacacaaaaaactattcattaaccagcacacacgatgtaatcagtcaggcattaattaccttcgtggaatctgttccagccggaagattgattgcttttatttcttcagggaaactaaatgcttcgcaaacattaattgattggttccgtaaatgtggttcaagagcattcccagagaaatgg…	MEKFMAEFGQGYVQTPVISENNAVKFKMSIAGSCTLSTVKSYIKFQDERIGPTTFGNGLTLLEIDTTTNKIVNTKNYSLTSTHDVISQALITFVESVPAGRLIAFISSGKLNASQTLIDWFRKCGSRAFPEKWLIDKVDTSYSAFYITGRNVIVSEHVKYNDGKLVEDVSTPLEVVYDTFSDIGATGYPVRITEDESTYSSTGDGTSTTIKRFPTEDLVTPMDTYNLLPLDVLYLKFQMSFDAALKAAGTVRTSVRFFKSPSTAPISNTNIDIAANVPAGAWASFERYVEIPEGADGFTVVTSRTVATGTGSIRNIVIGEITRGDSAFKPAEFGVNGIRMSYANDATNTGNTIVTFPDAQAPRAGKIYAAELREKQ
ORF244	135116	131160	-	Phage long tail fiber protein proximal subunit	long tail fiber protein proximal subunit [Escherichia phage DK-13]	QMV33882	0	98	atggccgatattttaaaaccagcattcagagcaacatccggtctcgatgctgctggtgagaaagtcattaatgtcgcaaaagctgattactcagttttatcagacggcgttaacgtaggtttctttatagaagaaaacacagttcaacaatatgatgcaacacgcggatacaaaaagaactttgcagttattaatgataaccgtatttgggttgctcaacgtgatattccggcaccagctggagcatttacccctcagtattggttagcaactcgtactgaccctaaatgggaaactgttgcatctccaactcgtcagcttagctccggggaatttatcgcagtcgactcagctgcaagctttaccacatttacattgcctccgaacccgactgatggt…	MADILKPAFRATSGLDAAGEKVINVAKADYSVLSDGVNVGFFIEENTVQQYDATRGYKKNFAVINDNRIWVAQRDIPAPAGAFTPQYWLATRTDPKWETVASPTRQLSSGEFIAVDSAASFTTFTLPPNPTDGDTIVIKDIGGNTGYNEIKVQSSNVPGQGNQKIVRFGNQYSEVLITKPFSYNMLIFSNRLWQFWEAGNEERGIRVEPSTGRFHAQAGDFIMRRYTTGAPITFILPKYANQGDIVKSVDIDGMGPTFHLMVETFDTSSSLDKAGQHQMEFRTTGDGFFVYDAAEKLWHVWDGDFKTRLRIIRDSVKLLPNESIIVFGEDNSTPATINIDLPTDVLQGDIVKIALNYLRKSQTVNIRAAVGDKIASDIKLLQFPKRSEYPPDTTWVMVD…
ORF245	135213	136157	+	Phage ribonuclease H	exonuclease [Escherichia phage vB_EcoM_RZ]	YP_010651124	0	100	atgaatttagattttttactccctgaagaagaccgtcaaaaagaaggttttcagttactcgattttagtcagctcatcatggctgcagcctttcaggaattcggcaaagacgcaggctttccgaaagtaacaactgcaatgaccagacacttggttctgaactccatccgaaaaaatattgtgcagttcaagaagctcggttatacgattccgattatttgtgttgataattcgaagaatggttattggcgacgcacgaaatcttattattataagaaaaaccgtgcaaaagctcgtgaagagtcacaatttgattgggaaggtctacatgctgccatgcacatcatcatcgatgaaatggaaaaatacatgccttacatcgtgatgaatattgataaa…	MNLDFLLPEEDRQKEGFQLLDFSQLIMAAAFQEFGKDAGFPKVTTAMTRHLVLNSIRKNIVQFKKLGYTIPIICVDNSKNGYWRRTKSYYYKKNRAKAREESQFDWEGLHAAMHIIIDEMEKYMPYIVMNIDKVEADDHIAVLTKLLTSLGHPVMVVSSDGDFTQLHKFPGVKQWSPMQKKYVKTKSGDALMDCVTKVVKGDKKDNVSSIKVRGDFYYTHEEGERTPPTRAAELEQIALNYYDHDVLKTLLTEEQYNRFCENQLLIDMDFIPTEISASILERYNNYVIPAKSKVYPYFVKSGLSKLTANIAEFY
ORF246	136166	136435	+	DsbA double-stranded DNA binding protein	transcriptional regulator [Escherichia phage vB_EcoM_VR7]	YP_004063941	5.713e-56	100	atgaaagagaaaaaagtgaaagttgaattttgtcctgatactcatggcgctgaactagccaagctgattaaagctgcttccgataccaaattaaaaatggaagcatatgcagacgaaattaaagaccttaaagataaggcaaaaactgaattaggcgttgacggtaagatgttcaatacacagctcggtctatatcataaaggtactcgtgagcgttttgaagatgaaaaaaccgaagctgtggagctctatgatgtcctctttagttaa	MKEKKVKVEFCPDTHGAELAKLIKAASDTKLKMEAYADEIKDLKDKAKTELGVDGKMFNTQLGLYHKGTRERFEDEKTEAVELYDVLFS
ORF247	136416	136709	+	Phage late promoter transcription accessory protein	late promoter transcriptional regulator [Escherichia phage vB_EcoM_VR20]	YP_009207434	3.10665e-64	99	atgatgtcctctttagttaatttcgatacacagaaaactgaatcgccttccggggcgattagtaagcagcaaaacgggtttgatattgaagccatggttgagtcaactgaaatgtcttatctggaagctgcgactgcctggttggaagaacgtggaattcctgagggtaatttcgcgcgatacattcctgcgggaatcattgataagattatgaatgaagcatatgatgataacctgcttcgtccgagtatgtctcgtacacagaaaactaatacgctggactttttgttatga	MMSSLVNFDTQKTESPSGAISKQQNGFDIEAMVESTEMSYLEAATAWLEERGIPEGNFARYIPAGIIDKIMNEAYDDNLLRPSMSRTQKTNTLDFLL
ORF248	136706	137374	+	Phage DNA helicase loader	DNA helicase loader [Escherichia phage P896]	UHS65185	9.16162e-159	100	atgattacgattcgcatgcctccaaataacaaccgatacataaatggtaaatcagtatatcaactgtacttatccatcaaacagcatttttcgggtcgttatgatattatcaaatataactggaccatgcgaatctccgatagtgcttatcaaaaacgtcgcgataagtattttttcgaaaagcttagtgataagtacactctcaaagaattaacgttaatattcatgtcaaacctggtcgcgaaccaggatgcatggataggtgatataagcgatgccgatgctctgatattttatcgagaatacattggcagacttaaaagaattaaacaagtatacgaagatgatataaagaatatctattacttcagtaagaaagtcgaagtcaaatcgcttcaa…	MITIRMPPNNNRYINGKSVYQLYLSIKQHFSGRYDIIKYNWTMRISDSAYQKRRDKYFFEKLSDKYTLKELTLIFMSNLVANQDAWIGDISDADALIFYREYIGRLKRIKQVYEDDIKNIYYFSKKVEVKSLQEIFEYNTKVNTSYIFKLLQSNVISFETFCLLDSFLDIINKHDEQTNDLVWEKYSTKLNAYKKILNIDSLEARKLFIETVKNCQITLQAL
ORF249	137435	138346	+	Phage single-stranded DNA binding protein	putative single-stranded DNA binding protein [Escherichia phage P896]	UHS65184	0	100	atgtctatgtttaaacgtaaaaaccctgctgacctggctgcttcccttaacgctctgaaaggtggttctggtttctcttctgatgataaaaaagaatggaaactgaaagatactgatggcgtcggctctgcggttattcgtttcctgccttccaagaatgaagaaaatccatctccgttcatcaagctcgttaaccacggctttaaaaatggcggtcaatggtatattgaaaactgtacttccactcacggcgattatgaaaactgtcctgtgtgtgcgtacatgaataagaatgacctgtacaacacaaacgaatccgaatatcgtaaactgaagcgtaatacttcttactgggctaacatcctggtcattaaagaccctgctgttccgtctaacgaa…	MSMFKRKNPADLAASLNALKGGSGFSSDDKKEWKLKDTDGVGSAVIRFLPSKNEENPSPFIKLVNHGFKNGGQWYIENCTSTHGDYENCPVCAYMNKNDLYNTNESEYRKLKRNTSYWANILVIKDPAVPSNEGQVFKYRFGKKIMDKINQMVEVDVDMGETAIDVTCPFEGANFVLKSKLVSGYKNYDDSKFMNQSEIAGINDEAFQKKLWDEMSDLNELLVFKSLEENQKKFSKVMGTAALGGAASKAAAQADKLGADLDDFDKDMEDFTSSKPAKSERTATAPSTPEPSDDGLDDLLAGL
ORF250	138456	138818	+	Unknown	hypothetical protein MN01_00249 [Escherichia phage MN01]	QIN95627	1.03573e-81	100	atggaaatcggcaaaaaatatgagttcaatccacatcgtattaaatctttcattgatattagttcatcgaatgctagtatggtcgacatcatccaagaaaatggcggttggtttgaagttaaatcaatatcaagtgcagacggctatgattatgtaaccgaaatcatttgtgctaatggtgcaatctataatgatgatggtatgggtgatgattattttgaacttagtgaagaagagttttattgcttccgagaatactccaattatgcaaaaacaccttcaggggcggtttctattaattgtgttgtggatgctaataacgtcgaccaaatcattgaacttctacaaaaagctttcaaataa	MEIGKKYEFNPHRIKSFIDISSSNASMVDIIQENGGWFEVKSISSADGYDYVTEIICANGAIYNDDGMGDDYFELSEEEFYCFREYSNYAKTPSGAVSINCVVDANNVDQIIELLQKAFK
ORF251	138881	139108	+	Phage ssDNA binding protein	hypothetical protein MN01_00250 [Escherichia phage MN01]	QIN95628	1.54095e-44	96	atggctaaggttaatattgatatcgttgattttgaatacacttacgaagttatccgcaatcgttatccttctttgagtatgacttacattaaagatactgtattctttggtattcaaattgaagtccaaggtcctcttgaagacattacccgctttatgcaaaatgaatattgtgatggtatgtaccctgaagacactaaattttatatgaatttgattgaagcttaa	MAKVNIDIVDFEYTYEVIRNRYPSLSMTYIKDTVFFGIQIEVQGPLEDITRFMQNEYCDGMYPEDTKFYMNLIEA
ORF252	139169	139531	+	Phage endonuclease VII	hypothetical protein MN01_00251 [Escherichia phage MN01]	QIN95629	2.35286e-82	98	atggaaactggtaaattttacgtattagaccctgctgccaaaaaacaattcatcgctggtagtcctgatgacaattcgtgcatggtcaagttgatggaacaacatggcaattccttcaaagtcctggatatgtgttatattgaaggtgattattttgttgaaaaagttgaaatgaaagatggcaccattctgaatagtatgggtgattctgatgagtactttgaacttggtgaatgggaattccaacatttcatggaagttgatggtgatgcacctgttgatacccaaaccattcatgtgcaggtaaatcataaaaatgcgtcggaagttattgccttgattaaagcaacttttggaatttaa	METGKFYVLDPAAKKQFIAGSPDDNSCMVKLMEQHGNSFKVLDMCYIEGDYFVEKVEMKDGTILNSMGDSDEYFELGEWEFQHFMEVDGDAPVDTQTIHVQVNHKNASEVIALIKATFGI
ORF253	139533	139787	+	Unknown	hypothetical protein MN01_00252 [Escherichia phage MN01]	QIN95630	2.52866e-54	100	atgactaaagatgatttcctggatgcagtggaaaaagccagtgaacaatttgaagtgatgggtgtgcgtttgcataaagacagaaattatggtctggatgttcaaacctactcattatggcttgtgggtgagcacagtcttgcaaccaatcttgttatgggtgtagatacatatcctttattagttaagttcagaagtatggaaaaagccaacaaggaaatgattaaacttggcaaatggcttgataaaatttaa	MTKDDFLDAVEKASEQFEVMGVRLHKDRNYGLDVQTYSLWLVGEHSLATNLVMGVDTYPLLVKFRSMEKANKEMIKLGKWLDKI
ORF254	139977	139756	-	Unknown	hypothetical protein [Escherichia phage UPEC01]	QQG30957	4.65904e-33	95	gtgcataaagtttcttcagctttttccagagcttctggattgttaccctggattgtgaagtaccatttgcctttaacttctgaatctttgatgctctcacgttttaatttcattttattctccagtgttttagttgttaactcagtatgggaccattatgtcatagccccatttggttgtacattactttttaaattttatcaagccatttgccaagtttaa	MHKVSSAFSRASGLLPWIVKYHLPLTSESLMLSRFNFILFSSVLVVNSVWDHYVIAPFGCTLLFKFYQAICQV
ORF255	139992	140456	+	Unknown	hypothetical protein CJ20_091 [Escherichia phage CJ20]	QMP18687	1.6967e-83	79	atgagtgcgatggttgtcctctttatgaagatggcagctcatctggtttctggattcatcactctgacgttgaccaatttaaagctgactggaaaatcgctaagaaagcgtgaggaaaatataatgcttgctgaacatacttgttttgccaaagatgatgcacgacctgaactagttcttaaggttaaagttcaaactcttgaacagaattttgaatgggacctccaaatttatcctaaaaatatgtttgatagcgtacaagaatttaaacttaacgataaatgtatcagtggtatcattggatatggtacaagtgaaagctggtattcattagaagaaatccgtaaatcacactgtgttgtagcttattttgatacagatacaattaaacatctttac…	MSAMVVLFMKMAAHLVSGFITLTLTNLKLTGKSLRKREENIMLAEHTCFAKDDARPELVLKVKVQTLEQNFEWDLQIYPKNMFDSVQEFKLNDKCISGIIGYGTSESWYSLEEIRKSHCVVAYFDTDTIKHLYKLVLELRKDFAAIKKAVKELK
ORF256	140453	141034	+	Phage dihydrofolate reductase	dihydrofolate reductase [Escherichia phage P479]	QWQ55896	3.19543e-139	98	atgattaaattagtattcgcttattctccaactaaaacagttgatggtcgtgatgaaaatgcgtttggacttaacgacggtctcccgtggggtcatatcaaaaaggacctgcagaacttcaaggctcgcacaaaaaactctatcgtgctcatgggagcaaaaacctttgaaagtctgccgtctatattaaagggtcgctttcacgtcgttgtggctgacccagcgcgaccatatccagttacaaaggctggtgagttggcgggtggttatatcacgtgggctaattatttgaaattgatttctggtgaaaaagtttctatctccgcgccagattctcctgctcaaatgtttatttcttcagaaaattatatttgtgttattggcggtaaatcattgtta…	MIKLVFAYSPTKTVDGRDENAFGLNDGLPWGHIKKDLQNFKARTKNSIVLMGAKTFESLPSILKGRFHVVVADPARPYPVTKAGELAGGYITWANYLKLISGEKVSISAPDSPAQMFISSENYICVIGGKSLLEAAAPYADEIVMTKIYKKHRVNSTVQLDSDFLYDISKREMLETHWYKIDEVTHITETVYK
ORF257	141031	141891	+	Thymidylate synthase	thymidylate synthase [Escherichia phage CJ20]	QMP18691	0	99	atgaaaaattatcaagacttgattcaaactgtatttgacattggctatcagactgacgaccgcacagggactggtacaattgcagtattcggcacaaaagttcgttgggacatggctgatggcttcccggcaacgactgttaaacgtctggcatatcgtgcagttgttggtgagcttttgtggttcctggaaggcagcacaaacgttgagcgtcttcgtgaaattacccacggcaaaggctctgataaaaagactatctgggaccagaactttgaagcgcaaggccgcgcattaggttatgttgacggtgagcttggtcctgtgtatggtaaacaatggcgtgatttcggtggtgttgaccagctgaaagatgttattaacaaaattaaaactgttcca…	MKNYQDLIQTVFDIGYQTDDRTGTGTIAVFGTKVRWDMADGFPATTVKRLAYRAVVGELLWFLEGSTNVERLREITHGKGSDKKTIWDQNFEAQGRALGYVDGELGPVYGKQWRDFGGVDQLKDVINKIKTVPHDRRQIVSAWNPAELDKMALPPCHLLYQFNVHNGILDLLWYQRSVDVFLGLPFDIGSYGTLLHIVAEMCELVPGELVFMGGNTHIYMNHIDQCKEVLEREPKQLPKLSINFPNGFSQFDTEMQLYWVTQHMTPDDFVLQGYDPHPTIAAPMAV
ORF258	141891	142088	+	Unknown	hypothetical protein AVV68_gp190 [Escherichia phage vB_EcoM_VR20]	YP_009207422	5.40908e-38	98	atgaatattcgtatagtaaacaatagatatggcaccaatgaggtgctgtttgaaaaaatgaatataagtctcgatgaactgcctaaagagaaaacaactatttttgttcagggtaaagaactttatgttatgcgtgtgattaaatcgtatgaatacgatgatttcaatcgggctatctggtttattgtcgaggtataa	MNIRIVNNRYGTNEVLFEKMNISLDELPKEKTTIFVQGKELYVMRVIKSYEYDDFNRAIWFIVEV
ORF259	142150	142449	+	Unknown	hypothetical protein [Escherichia phage DK-13]	QMV33866	9.88641e-67	98	atgaaagcctgtcgggttgttaacaaatatcaatccgactttgatgtgaatattcaacggggtactatgtggggaaacccatataaagatggtacccgagaagaaaacataaagaactttaaagaatatttcataacaaagattaaatcgggtgaaatcaaaagagaacaccttgaaaccctccgcggaatgcgattagcgtgtacatgcaaaccgaaaacatgtcatggtgatgttatcgccctggtcgttaataaacttttcaaagataccttttcgctagaggatttgggtacataa	MKACRVVNKYQSDFDVNIQRGTMWGNPYKDGTREENIKNFKEYFITKIKSGEIKREHLETLRGMRLACTCKPKTCHGDVIALVVNKLFKDTFSLEDLGT
ORF260	142509	142754	+	Phage prohead core scaffold protein	hypothetical protein PP428_gp270 [Escherichia phage vB_EcoM_RZ]	YP_010651107	1.79288e-53	100	atgaatttacgatttaaacgccagtcaggcgaagtcatttttgaaatgccacaatttaccgaacaggatttacctgcaccaaattcttatatcactattgacggaatcaaatttctggccaaacgacatgaacgtgtctactgtcatgattcagccggtgacgtccagtcatattttgacatcactgtccagtcagaagaagaatataatgatgaaatgacttcggaactaccagagacaatttaa	MNLRFKRQSGEVIFEMPQFTEQDLPAPNSYITIDGIKFLAKRHERVYCHDSAGDVQSYFDITVQSEEEYNDEMTSELPETI
ORF261	142788	145043	+	Ribonucleotide reductase of class Ia (aerobic), alpha subunit	ribonucleotide reductase [Escherichia phage vB_EcoM_RZ]	YP_010651106	0	99	atgcaagtacaaaaaagtagtggtgtatcccaagattttgatggccagaaaattattaaagttctttcctggtcatgtgaaggaactaatatcgacccatatgaattatacgaaacaatcaaaccacatctgcgcgatggcatgactactcgcgatattcagacggttatcatcaaagtgtctgctgggcttatctcggtcgaagaaccggattatcaatatgttgcagccaaagctacgatgtttgctctgcgtaaagatgtttatggccagtttgagccacgttcttttattgaccagatttcttattgtgttaatgaaggtaaatatgacccagagctgttgtcaagctactcagctgaagagattacttacctggaatctcgtattaagcacgaa…	MQVQKSSGVSQDFDGQKIIKVLSWSCEGTNIDPYELYETIKPHLRDGMTTRDIQTVIIKVSAGLISVEEPDYQYVAAKATMFALRKDVYGQFEPRSFIDQISYCVNEGKYDPELLSSYSAEEITYLESRIKHERDFDLTYAGAMQLKEKYLVKDKTTGKIYETPQFAIMAIGMALHQDEPTDRLKHICRFYDAVSTQQISLPTPIMAGARTPTRQFSSCVVIEAADSLKSINKTANSIIEYISKRAGIGINVGMIRAEGSKIGMGEVKHTGVIPFWKHFQTAVKSCSQGGIRGGAATAYYPIWHLEVENLLVLKNNKGVEENRIRHMDYGVQLNNLMMERLAKNDYITLFSPHEAGGELYYSYFDNPDKFRELYEALEKDPTVRKKRIKAKDLFELFMT…
ORF262	145043	145771	+	Phage-associated homing endonuclease	homing endonuclease [Escherichia phage vB_EcoM_RZ]	YP_010651105	9.41178e-175	96	atgaattatcaaaacatttatgataatttaatctcccggggtcaaacccgggaacctttaaccgaatataaagagattcatcatattatcccaagatgtatgggtggtactgatgaaaagacaaaccttgttgagttaacagctcgagaacattttattgctcatttgcttttatgtaaaataaatcctggacattttggattagtctcagctttaactttaatggcaacagataaagccggaaatcgcattaataataaattgtacagtttccatcgaaagctatttgccaaagcaaattctgaattctttaaggaacactggaaaaacaacccacatcctcgtggcatgctaggtaaacatcatagtgaagaatctaaacaaattgtaagtgaaaag…	MNYQNIYDNLISRGQTREPLTEYKEIHHIIPRCMGGTDEKTNLVELTAREHFIAHLLLCKINPGHFGLVSALTLMATDKAGNRINNKLYSFHRKLFAKANSEFFKEHWKNNPHPRGMLGKHHSEESKQIVSEKNRLAVPSTEIYQFTLDGEFVEKFRSLQEAARSVGGCTSNIKYCASGKFQYAYGFRWSYSLQPTFDKITPRQYKGARGKICINDGFTNKLIESSEIIPNGWVRGRIKVNK
ORF263	145768	146946	+	Ribonucleotide reductase of class Ia (aerobic), beta subunit	ribonucleotide reductase class Ia beta subunit [Escherichia phage vB_EcoM_VR20]	YP_009207419	0	99	atgagtacagtttttaataccgctccagtggatgttttagccgagcctatgttttttggttcaggattggggattgcccgttatgatatccagcgtcataaagttttcgaagaattaacagaaaagcaattatcattcttctggcgtccagaggaagtaaacctgatgatggacggagcccaatttaataagcttcctgaacatcaacaaaatatttttaccaacaacctgaagtatcaatcacttctggatagtattcaggggcgtgctccagctgcagcattagccgcattagtttctgacccgagtcttgatacatggattcagacctggacattcagcgagacaattcactctcgttcttatacgcacatcatgcgaaatctctatacggacccg…	MSTVFNTAPVDVLAEPMFFGSGLGIARYDIQRHKVFEELTEKQLSFFWRPEEVNLMMDGAQFNKLPEHQQNIFTNNLKYQSLLDSIQGRAPAAALAALVSDPSLDTWIQTWTFSETIHSRSYTHIMRNLYTDPAKVFDEILLDDAIMKRAESIGRYYDDVLNKTRQWQNQIAFVELAKETPEADERLERAIKQESIAKRALMKSLYLCLHVINALEAIRFYVSFACTFNFHKNMEIMEGNAKIMKFIARDEQLHLKGTQYILRQLQTGVDGDEWVKIAHECEAEAAAIFMEVNRQEKEWAVHLFKDGGLPGLSVEILNRFIDYLTVSRMKQCGLPCEIVLESTKHPIPWIREYLNSDNVQSAPQEVELSAYLVAQIDNDVDENVLAGFRKYL
ORF264	146973	147383	+	Phage endonuclease	endonuclease II [Escherichia phage MN01]	QIN95639	8.1944e-96	100	atgaaacaaatcgctgacgaatacagttttataaaatacgcggagttagagttagtcgatggtaaaatccctatccttactctcgcaaacaagaaaaatgttatctatgctatttcagttgatgatgaactagtgtatattggtaagacgaacaaccttaagaagcgtatcaactattaccggactgcaattaaccgaatcgaacagacgagcgattcaaacaaatcccggatgatacatgaagctttacaagaaggcaaaaaggtggtattctatgcacgacagtgtttcaatctgtcaatgaccaatgaacttggcacaatgtcagtcgaaacgatgtctctagaagaaccgatgttcatcaagctttttaatcccccgtggaattaccaacataag…	MKQIADEYSFIKYAELELVDGKIPILTLANKKNVIYAISVDDELVYIGKTNNLKKRINYYRTAINRIEQTSDSNKSRMIHEALQEGKKVVFYARQCFNLSMTNELGTMSVETMSLEEPMFIKLFNPPWNYQHKVKK
ORF265	147380	148516	+	Phage RNA ligase	RNA ligase 1 and tail fiber attachment catalyst [Escherichia phage vB_EcoM_RZ]	YP_010651102	0	100	atgattgaattatatgataacttaatgaagctttgcgccgaatctgataaaggtaagtttttctatacggattttgtttctccatttgaaactaagttccgcatctttagctataactatgcttcctatagtgattggctccttgatgatgcgctggagtgccgtggcattatgtttgaaatggatgacaatggtccagttcgcattgctgctcgtcctatggaaaaattctttaatctgggtgagaatccaatgaccatggaccttaaccttgatgaagttgtcctggttactgcaaaagctgatggtagtttggtttccacttatatggaccagaccaatatcgcctttaaatccaaagggtcaatcaaaagctcccaagcagctgaatccttgcag…	MIELYDNLMKLCAESDKGKFFYTDFVSPFETKFRIFSYNYASYSDWLLDDALECRGIMFEMDDNGPVRIAARPMEKFFNLGENPMTMDLNLDEVVLVTAKADGSLVSTYMDQTNIAFKSKGSIKSSQAAESLQVFKQEHRSAFRARVTEITEAGYTCNMEYVAPTNRIVLPYQERDLILLNVRHNETGEYIPYQELFKDAALRPFLVEAYDPATIENVRGMKEIEGFVYEMANGQKFKMKTEWYCALHHTKDSINNNERLFEVVVAGGADDVIAMFTGDTYAREKVTAFTATHLDYLSNTLGLLLDAQKQLAGKDRREFAIKGQELCKPYPGLFSVLMNTYQRPQETEQTIAQINKVFLKNHKLYIPLDYQAEVILPE
ORF266	148587	148820	+	Phage inhibitor of host transcription	inhibitor of host transcription [Escherichia phage vB_EcoM_RZ]	YP_010651101	5.78953e-47	100	atgttaaacttaattacaaatgacagagttacaaaggcatatggtgacagaaatgatggaatctatgtctataagggagaccgccggattggtttcattactgacctgaaggccaaattgttaaaagaattgaaagctcaaacaggtgattctgggtttagagcaagagccaaaaagaaagatgagcgcctgggtgccaactcttttggtccccggggttataaccgctactaa	MLNLITNDRVTKAYGDRNDGIYVYKGDRRIGFITDLKAKLLKELKAQTGDSGFRARAKKKDERLGANSFGPRGYNRY
ORF267	148768	149337	+	Phage inhibitor of host transcription	inhibitor of host transcription [Escherichia phage UPEC07]	QUL77508	1.92398e-135	98	atgagcgcctgggtgccaactcttttggtccccggggttataaccgctactaatgaggaaaatattatggatatgcaactgatttcaaacgaaatgattgtcaatgaatatggtgaccgtcatgacggaatttatgtctataaagggaccaagaaaattggtctcatgactgacctgcggaaaaaactcgcctctaacaaaaagttgaaggcgaaacaaaaagaatatcgcgataaaaaatcagaagagcggaaagaagcactgcatgaatctgttcctgaaatggttgaattcttaaagaaccatttggttaaatatgatgcagaagtgttcattaaccagacccaacctaatgtacatatcaatggatgtgtttgttatgttgtggttgaacccctg…	MSAWVPTLLVPGVITATNEENIMDMQLISNEMIVNEYGDRHDGIYVYKGTKKIGLMTDLRKKLASNKKLKAKQKEYRDKKSEERKEALHESVPEMVEFLKNHLVKYDAEVFINQTQPNVHINGCVCYVVVEPLTLQHRLGIKHPVLTQDDMADEVGNQFRISASDSTNHILLNGLSQDDIVEVIIKLCK
ORF268	149328	149681	+	Phage Rz-like spanin	I-spanin [Escherichia phage UPEC07]	QUL77509	3.01816e-74	97	atgcaaataagtaatctcactgcagggcttatgctcgccctggtagtaactgctggtagtggtttctatctaaaagcaaaagtagataatctcaagacggcggtggcggaagtcaccaaagttgcagaagataacgcgaaaaatctgcaatcagtaaaagaccagattaatcaaattaatctccttgaccagcaacgccaggaatatgttgaactcctacagaaggaaaatgataaactccgtgcagatgcaaaacgtactaagattgtggtagcgaagcctaaattagttgaaaaacagattaatcagtcttttgataagttcgcccaggacttccaggagctcaccaaatga	MQISNLTAGLMLALVVTAGSGFYLKAKVDNLKTAVAEVTKVAEDNAKNLQSVKDQINQINLLDQQRQEYVELLQKENDKLRADAKRTKIVVAKPKLVEKQINQSFDKFAQDFQELTK
ORF269	149678	149968	+	Phage Rz-like spanin	Rz-like spanin [Escherichia phage vB_EcoM_VR26]	YP_009214074	6.0056e-65	100	atgatgaaatctatcatggcagtatgtttggctattggactcgtttcatgcgcccagaagcccgttgtggagcccacaatccaagttcatcctaattggcctgttgcattggctgattataagcagcaatgggaagtgaaggtaattgaggggcaagcctgggttggtatgccttttgaagcatcgcaagaattcaggatttggatgaatgatgtaaaaagatatgtacatgaccaaaaaggtatgttatgttattatcgttctgaactaaaagaggaacgttgcaaatga	MMKSIMAVCLAIGLVSCAQKPVVEPTIQVHPNWPVALADYKQQWEVKVIEGQAWVGMPFEASQEFRIWMNDVKRYVHDQKGMLCYYRSELKEERCK
ORF270	149965	150072	+	Phage thioredoxin	hypothetical protein [Escherichia phage UPEC07]	QUL77511	3.37735e-15	97	atgatagagacctgtagccttggttgggatattgttagatttggtgcattctgtttttgttttggaattgcggccactttatgtattcaaggtctttttggaaagtag	MIETCSLGWDIVRFGAFCFCFGIAATLCIQGLFGK
ORF271	150100	150618	+	Unknown	hypothetical protein [Escherichia phage UPEC07]	QUL77512	1.74782e-115	92	atgctcccacggattataaaatttgaggaaatgactatgactttacgtgataacagttttgtggctaatcctgaatacatttcaggtgttaaatctcctgtattacaaaagctcttaaaattagggtcctgtgcaagcacaccaattgaaaagaaggccactttcaattttgcttgggttattgtggacggtattgatgtagtaagacaggtaactttttatgctcctggtgctattgagccttcccaaattattaacctggatggaagtaattatattaccatccaacaatggtatcgtatgatgcgcccagtttgggaatatcctgaattcattgaagagtacaatgaaaaagaacgtattcgtgaattggtgaaaagttttgaatatgcagctaaa…	MLPRIIKFEEMTMTLRDNSFVANPEYISGVKSPVLQKLLKLGSCASTPIEKKATFNFAWVIVDGIDVVRQVTFYAPGAIEPSQIINLDGSNYITIQQWYRMMRPVWEYPEFIEEYNEKERIRELVKSFEYAAKRHGQMQQAVALGDADEKAAYESGKLLKTCREELYKELGV
ORF272	150615	150935	+	Phage thioredoxin	hypothetical protein [Escherichia phage UPEC07]	QUL77513	7.05429e-69	100	atgaaagagttattagagaattacatcaagtgttcagacaattatattgattcgtgtcgtggggcagtatatttggatttagaccgtggattggtattgaatgatgaagaccctgcaaaagcactggatgatgcaggtaaagctctacgtaaagcggcgaaagctcaaggtgttgatatgcgggaacttaaagagcatttaattatgttcatctccgccaatactcgccgcaagtcaagcaataaagcagtggctgaattaaatgaagggcgtgttgaattacgcattcagctcctcaaaactctgttaggaattaaatga	MKELLENYIKCSDNYIDSCRGAVYLDLDRGLVLNDEDPAKALDDAGKALRKAAKAQGVDMRELKEHLIMFISANTRRKSSNKAVAELNEGRVELRIQLLKTLLGIK
ORF273	150932	151837	+	Polynucleotide 5'-kinase and 3'-phosphatase	polynucleotide kinase [Escherichia phage UPEC07]	QUL77514	0	99	atgatgaagaaaattattctgactgtaggttgccctggttctggcaagagtacttgggctcgtgaattcatcgctaagaaccctggttattttaacgttaaccgtgatgattaccgtcaatccattatgggccatgaagaacgtgatgaatacaaatacaccaagaagaaagaaggcatcgtaacctgcatgcagtttgatgttgcaaagggtattttgtatggcggtgattctgttaaaggtgtaattatttcagacactaacctgaatcctgaacgccgtctggcgtgggaaacctttgccaaagaacacaattggaaagttgaatataaagtatttgatgttccatggattgagttagttaaacgcaacaatcgccgtggtccaaaagcggtacca…	MMKKIILTVGCPGSGKSTWAREFIAKNPGYFNVNRDDYRQSIMGHEERDEYKYTKKKEGIVTCMQFDVAKGILYGGDSVKGVIISDTNLNPERRLAWETFAKEHNWKVEYKVFDVPWIELVKRNNRRGPKAVPIDVLRSMYGHMRTFLGLPVYKGTPGQPKAIIFDLDGTLALHVARGPFELAKLSTDAPNKMVVQYLKMLHHAGYSIITVSGRESGTKENPTEYYEATKAWMDKYGIPWETHIQREQGDDRKDDIVKEEIFWNKIAPHYDVKLAIDDRTQVVEMWRHIGVECWQVAHGDF
ORF274	151837	152034	+	Unknown	hypothetical protein PP428_gp256 [Escherichia phage vB_EcoM_RZ]	YP_010651093	4.20138e-38	98	atgaataatattgaaaagatttttcgcacaatcgaagagattgaaaaacgttacgaatactttttcagcgtatggcctttaactgatggacgtattggcctggatgtaatggactataaagatgaagacaaggtcgatggcggtatctttaaatccgcttcagaactcttggccttcttggaagaacattatgtataa	MNNIEKIFRTIEEIEKRYEYFFSVWPLTDGRIGLDVMDYKDEDKVDGGIFKSASELLAFLEEHYV
ORF275	152027	152242	+	Phage thymidine kinase	hypothetical protein SP18_gp233 [Shigella phage SP18]	YP_003934856	1.99755e-43	100	atgtataacaaacaccatgaagttgaagaagaagcttataaagagcttcagaaactggtaggtcagaatatgtctcctgctcttatcaataacctggctgcactgcgtaatgacatcaacgaacggtacaagggcgaatattatgttgaattcgttccgctgactgaagtcattgaccgatttatcgttaatgtcaaggtgcataccgtacattaa	MYNKHHEVEEEAYKELQKLVGQNMSPALINNLAALRNDINERYKGEYYVEFVPLTEVIDRFIVNVKVHTVH
ORF276	152315	152593	+	Unknown	hypothetical protein PP428_gp254 [Escherichia phage vB_EcoM_RZ]	YP_010651091	2.35194e-58	99	atgtttcctacatattctgaaattgttaaagtactttttagtcagattgtatctgattatctatacgaaagcgtcgacgtgtcgactgaactaaaagtgcacggtcgtttgtctgctattctggaaatcatgttcccggatgcagttgatgcaatcactgttcaactcacgcctggtgcagcatttgcaattgttccatttaaaattgataaccacattttgactatttcatgcaaaatggacttccagaaacaaacggtagttgtcgaagcaatttaa	MFPTYSEIVKVLFSQIVSDYLYESVDVSTELKVHGRLSAILEIMFPDAVDAITVQLTPGAAFAIVPFKIDNHILTISCKMDFQKQTVVVEAI
ORF277	152654	153181	+	Unknown	hypothetical protein [Escherichia phage UPEC07]	QUL77519	8.85129e-121	96	atgagcgatttctttgaagaaggtaagttttacaaatttgtatctgaaaatgccaaaaaacagtttgtctctggtggatgggcagctaattaccaaattgccggatacatcggtatgactccatttgaagttaagattttacctgataatgttagcggcggtaaaaaagtttgtgagattcgtttgattgatgaaaatgattttgtggatttggcaaaaatatctgacacacagaataggcatcgtggagcaatgtttgtttccgctggtccgttgtcagatgaattccaatatttcattcaggctgaagttggcgttaagccagaagttgaacttgtatcagtttggaaattgctcgtagttaaaaatggcaagattgagattaactctcgtcatacg…	MSDFFEEGKFYKFVSENAKKQFVSGGWAANYQIAGYIGMTPFEVKILPDNVSGGKKVCEIRLIDENDFVDLAKISDTQNRHRGAMFVSAGPLSDEFQYFIQAEVGVKPEVELVSVWKLLVVKNGKIEINSRHTSKEYAEDEAERLLNRGTAEDCYIIKGDITKASIVKQVKQETI
ORF278	153181	153426	+	Unknown	hypothetical protein AVV68_gp207 [Escherichia phage vB_EcoM_VR20]	YP_009207405	1.10642e-50	99	atgcttagcgaaaccccaattactgttgaagagttccacgaaaaagtgaaggcatttgctcaagagatgattaaccgcgtatcgcagcgattccctgctgcgactttgcaagttatccaggaatctgcacgcagttttatgattgtcattaatccgaaaattactctaaaaggtggtgaccagtttacccaactgaaattgggttctgatggtctggttgaagcgcagcgagtgtatattcaatga	MLSETPITVEEFHEKVKAFAQEMINRVSQRFPAATLQVIQESARSFMIVINPKITLKGGDQFTQLKLGSDGLVEAQRVYIQ
ORF279	153426	153758	+	Unknown	hypothetical protein [Escherichia phage UPEC07]	QUL77521	3.60014e-73	99	atgaatttaatggatattttcaaagaagcaattaaaaatgatttaggtgaccatcgtaagttggacccggagacaactgcatttatcaaagtaacgcttgcgaatgatgctctgtttaaaagtattcacccaagtaattatgatgcggttgttatcacagaagctcctgtagaaattggtgagcgaatgtttggggtgatttttgacgataagaaaaaacgcttcagcgacggtgatagtataattacaacacatgttaagagcattactaaattgcgacatgaattatatcgtgttgaaactattaaaaccaattatctcgtggtgatgtaa	MNLMDIFKEAIKNDLGDHRKLDPETTAFIKVTLANDALFKSIHPSNYDAVVITEAPVEIGERMFGVIFDDKKKRFSDGDSIITTHVKSITKLRHELYRVETIKTNYLVVM
ORF280	153759	154340	+	Phage dCMP deaminase	deoxycytidylate deaminase [Escherichia phage MN01]	QIN95655	7.8272e-141	100	atgaaaccaactactgttctgcaaatcgcataccttgtatctcaagaatccaaatgttgctcctggaaagtgggagctgttattgaaaagaatgggcgcattatttctacagggtataatggttcccctgcaggtggggtcaactgttgcgagcatgcggaagagcaaggttggttactgaataaacctaaacctgttctcgtccctggtcataagccagaatgcgtgagattcagtaaggttgaccgttttgtattggcgaaagcccatcgcgaagcccattccgcctggtcaaagaacaacgaaatccatgctgagcttaatgcgattctgttcgcagcaaggatgggttcgtcaattgaaggtgctactatgtatgtgacgctttctccttgtcct…	MKPTTVLQIAYLVSQESKCCSWKVGAVIEKNGRIISTGYNGSPAGGVNCCEHAEEQGWLLNKPKPVLVPGHKPECVRFSKVDRFVLAKAHREAHSAWSKNNEIHAELNAILFAARMGSSIEGATMYVTLSPCPDCAKAISQSGIKKLVYCETYDKNIPGWDDILKNAGIEVFNVPKRSLDKLNWENINEFCGE
ORF281	154340	154573	+	Phage tail fibers protein	hypothetical protein MN01_00278 [Escherichia phage MN01]	QIN95656	2.285e-47	100	atgaaatttcgtatggttaaaataaccagtcttagtcctcgggggacgggtataatctctttttcggtggaatacaaaaagtatttcttctctcgctggaagtcttactataaatccgaatggattgacgaaagcatccggtataaaacggacccggtttttgaaaaatgtaaatccctgctgagtgctctaaaagagcgtaatgcaaccactattaaaactgttttggaataa	MKFRMVKITSLSPRGTGIISFSVEYKKYFFSRWKSYYKSEWIDESIRYKTDPVFEKCKSLLSALKERNATTIKTVLE
ORF282	154576	154875	+	Phage tail fibers protein	hypothetical protein CJ20_117 [Escherichia phage CJ20]	QMP18713	5.74747e-65	99	atgattttaactgaacaagaaacaattcgtcttcgtgaaaaagtcaagactatcttgtctgtcggctttcacgaagttctgtttgaaaaagcagatggcagcgttcgtcgtatgacttgtactcgcgacctggacctgcttccatataaagaaatccagacccctggaccagaagctcgtaaagaaccagttagttatatccgggtatttgataccaagcttaatgaatggcgttcattctgtttcaataaattgatttccgtaaatggactgcagaccgagactctgcttgtcctttaa	MILTEQETIRLREKVKTILSVGFHEVLFEKADGSVRRMTCTRDLDLLPYKEIQTPGPEARKEPVSYIRVFDTKLNEWRSFCFNKLISVNGLQTETLLVL
ORF283	154907	155254	+	Phage head assembly chaperone protein	head morphogenesis [Shigella phage SP18]	YP_003934848	1.59704e-76	100	atgaccaaacaacatggattaaatatggaattaccaattaaagcagtaggtgaatatattattttggtttctgagccaaagcaagctggtgatgaagaaactacggcatcaggtattgttatcggaaaactccatcagggcgaaatcccagagatgtgcgaagtattttcggttggtccggatgttcctgaaggcttctgcgaagtaggtgatttgactcctcttccggttggcaagattgcaaacgttccacatcctctggttgcactgggacttaagcaggctaaagaagttaagcagaaatttgtgacctgtcattataaagctgttccttgtctttataagtaa	MTKQHGLNMELPIKAVGEYIILVSEPKQAGDEETTASGIVIGKLHQGEIPEMCEVFSVGPDVPEGFCEVGDLTPLPVGKIANVPHPLVALGLKQAKEVKQKFVTCHYKAVPCLYK
ORF284	155277	155666	+	Phage lysis inhibition; accessory protein	lysis inhibition; accessory protein [Shigella phage SP18]	YP_003934847	3.08685e-88	98	atggattggctgccggaccagttagttaaccggagaatcctaaacggtggactacaactgagagacttgccgaaaggaagtgaaattcagaagaacgtgtccaccaaatattcacctcgtattgaggcttctaaaatgtctttaaacaaacaattacaacacgctcttgaactgcaacgcactgcatggaataacggtcacgaaaactacggcgcatctattgatgttgaagccgaagcactggaaattctgcagtatttcaaacatcttaacccggttcaaaccgaccttcgcgcagtgctcgaagcaaaagatgaactgaaatttgctaagccgctggcatctgctgcccgtaaagctgttcgtcattttgtcgtaaccctgaagtaa	MDWLPDQLVNRRILNGGLQLRDLPKGSEIQKNVSTKYSPRIEASKMSLNKQLQHALELQRTAWNNGHENYGASIDVEAEALEILQYFKHLNPVQTDLRAVLEAKDELKFAKPLASAARKAVRHFVVTLK
ORF285	155736	155849	+	Unknown	hypothetical protein G53_00216 [Escherichia phage vB_EcoM_G53]	QBO65355	2.55685e-16	95	ttgcgaatcattatagttttaagaccccagcagttttacggtgtacctcttgaatgtattttgtactatcacgcgtcagaaaaaggttatctgtctaagccgtggttggtatga	MRIIIVLRPQQFYGVPLECILYYHASEKGYLSKPWLV
ORF286	155849	155950	+	Unknown	hypothetical protein [Escherichia phage UPEC01]	QQG30987	3.86942e-13	97	atgacgaggtttatggttatcctgtcgttaaatatccgaaacctaatgttcccttcgagggcttgcgcaggcaacgtcaataagtcctgcattctattttaa	MTRFMVILSLNIRNLMFPSRACAGNVNKSCILF
ORF287	155963	156124	+	Unknown	hypothetical protein SP18_gp223 [Shigella phage SP18]	YP_003934846	5.49709e-28	100	atggctaagaaagaagttaaagttgttgatggctcctccaaacgcgctggttacaagcgtgcgtccaacaagcgaatcaatcaggtgactgataaacttcaggctcgtgctcgtgcggtattgcgcgccgatgcagcttgctttggtaagccgaaagcataa	MAKKEVKVVDGSSKRAGYKRASNKRINQVTDKLQARARAVLRADAACFGKPKA
ORF288	156240	156608	+	Unknown	hypothetical protein MN01_00283 [Escherichia phage MN01]	QIN95661	6.66216e-85	100	atgaaaatcaatcttaactcatacatcaaaggtaaagaccacgacggttacaaagccattgaaactaaagagatgcaatggcacttgtataaagaacagtttgaatttgttggttgcatgactcctgaaggtccttctgatgacttctcttggaaaattatggtaacaaacttttttactggtgatacctacgaactgaaaactttgattttgggtaagattcgttgtaagacctatgaagatgaagaaactggttattctgaagatgttacatggtatcaaaatggtcgcaccactgcagaccttctgattgaaaaaatgaaagctaagggtgaattaaatttagataattggattaaagtcgcataa	MKINLNSYIKGKDHDGYKAIETKEMQWHLYKEQFEFVGCMTPEGPSDDFSWKIMVTNFFTGDTYELKTLILGKIRCKTYEDEETGYSEDVTWYQNGRTTADLLIEKMKAKGELNLDNWIKVA
ORF289	156680	157045	+	Phage head vertex protein	hypothetical protein PP428_gp243 [Escherichia phage vB_EcoM_RZ]	YP_010651080	1.55027e-85	100	atgaactacatcaactttgaacgcaaatatgtttctaactgcatcccaggttcttctgaagttatttgcttgtggaaacatcaaaacggttcagtgtgtgaaattgaacagtatatgactcctaactacgtttatatgcgatttgaaaatggtatcactctttcaatcacgatggaaggttcggtattcaaaatcgcattagatgatgatttccgtgagcgtgatttagggactcatccttgctggaatggtgttaatcgcaagcttctggttaaaacttggattcgtcacatcctgagcaacaaagcaaaacctgaacacctggaagcaatctttgatgtagttcttaatgaatttgatatctaa	MNYINFERKYVSNCIPGSSEVICLWKHQNGSVCEIEQYMTPNYVYMRFENGITLSITMEGSVFKIALDDDFRERDLGTHPCWNGVNRKLLVKTWIRHILSNKAKPEHLEAIFDVVLNEFDI
ORF290	157084	157371	+	Phage valyl-tRNA synthetase modifier	hypothetical protein MN01_00285 [Escherichia phage MN01]	QIN95663	5.76532e-62	98	atgtttatgactacttactttgatacacgtaaaaatttctgtgaagttgttttctctaaaaaaggtcctaatgttcctgctgggtgtgaaccaacacgtgattccattaagaactatgttgatgtagtttgcccactagaattccggactgttaatggacgcgatactctggcaatcaccaagcttagacgcgacattgatattgacccaattgcggcacgggaaattaattcatctgatattaatggcaaaaatgttaaatcacacggtttccagatgaggttctaa	MFMTTYFDTRKNFCEVVFSKKGPNVPAGCEPTRDSIKNYVDVVCPLEFRTVNGRDTLAITKLRRDIDIDPIAAREINSSDINGKNVKSHGFQMRF
ORF291	157371	157565	+	Unknown	hypothetical protein [Escherichia phage UPEC07]	QUL77533	1.15019e-37	100	atgaaattattcttatcacaaactgttcagttaaaaggtgtgggtattcctggaatgatttcaaaggtcctgcctacgtttaaattaggcaatacccaaattaaagaagcatatgcagtcttgtgggttgatggaactgaagacgttcgcatgggtggtgagttgtctgtaatcaaatgcttaaagcgaggataa	MKLFLSQTVQLKGVGIPGMISKVLPTFKLGNTQIKEAYAVLWVDGTEDVRMGGELSVIKCLKRG
ORF292	157567	157779	+	Phage baseplate hub protein	hypothetical protein PP428_gp240 [Escherichia phage vB_EcoM_RZ]	YP_010651077	8.02396e-43	100	atgtttaagaaactgattcagaaaattttgggaacagaaatggttgaagttacttatcgcgtgactgacgtaagtccatgggcccgaaatattgaaccatatactaaaacaattaaaatgctgaaatctgacggcggattatctattaaagaccgtctacctggttatggtcattgggctgatgtggatattatcagtgtcaaagatgtctga	MFKKLIQKILGTEMVEVTYRVTDVSPWARNIEPYTKTIKMLKSDGGLSIKDRLPGYGHWADVDIISVKDV
ORF293	157733	158230	+	Phage DNA ligase	hypothetical protein [Caudoviricetes sp.]	DAE46191	7.64376e-110	93	atggtcattgggctgatgtggatattatcagtgtcaaagatgtctgagttagaaataagaagcaattttccgtggccatcatgtgcattaagtaactttgccaaatggccttttgttatggagggtatccagtttgggggtcttgaaggcttcctacaagggtgcaaggtgagaaatcatgaacaacaaaaacgtatatttgggatgtccggattggccgcccagcaaagtggaagagcttatgcaagagctgcggaccgtgggacgcttttctggcttggaattcccttttcaagatactctgcatcatggaaagagctgtatacaaatgcatattttgaagcagcgctccagaaccaaggattccgcaatgcgttacaatccacaaaaggcaaagtt…	MVIGLMWILSVSKMSELEIRSNFPWPSCALSNFAKWPFVMEGIQFGGLEGFLQGCKVRNHEQQKRIFGMSGLAAQQSGRAYARAADRGTLFWLGIPFSRYSASWKELYTNAYFEAALQNQGFRNALQSTKGKVLKHSMASHLTVHDTILTEQEFIDILNQLRDAL
ORF294	158227	159051	+	Phage hydrolase	unknown function [Escherichia phage vB_EcoM_RZ]	YP_010651075	0	100	atgaaacccgttattttaacagatattgatggcgtatgtttgtcatggcagtctggcttaccttatttcgcccaaaaatataatttacccctggaacatatccttaagatgattcaggatgaaaaatttgtgacccctggtaaacttttcaattgtgatgaagagttaggcgcgcagttaattgaaaaatataactgttcagactttattcgctatttgtctccttatgcggatgcattaagggttattaataacctcaaagagcaatatgattttgtggctgttacagccctgggtgattctattgatgctcgcctgaatcgtcaattcaacctgaatgctttgttccctggggcatttaaagaagtgatgatgtgtggtcatacagcctctaaagag…	MKPVILTDIDGVCLSWQSGLPYFAQKYNLPLEHILKMIQDEKFVTPGKLFNCDEELGAQLIEKYNCSDFIRYLSPYADALRVINNLKEQYDFVAVTALGDSIDARLNRQFNLNALFPGAFKEVMMCGHTASKEDLFQKAKDKYNVICYIDDLAHHCDHASEILEVPVYWMARGERDAIPKTASKVFNWDDVAGQLKLKHKDEPVKPEFTPDELRKLEELFRETRRLQQQMQQGWQPGQPWTPGYNPAYPYQYGQRVGTGIEYWYNQPTGGQGGN
ORF295	159051	159329	+	Phage baseplate tail tube cap protein	baseplate tail tube cap protein [Escherichia phage UPEC01]	QQG30996	6.36997e-62	98	atgtttgtcgttcatactatttctgaccgtggtccaactaccacgatggattacggtcatgttaatcagtttattcgtcatgtgaatcataattactcgtttgatattaatccggctaaagataaccccgtttggcgtgaatgcgttgagcaaggatttatctatattcacttcatgaccaaaatgaaaccagacggggcaactaaatttgtgttcacttatcataagcggctggatttgcttttggaagacgtggcatataatagagtcaacgactaa	MFVVHTISDRGPTTTMDYGHVNQFIRHVNHNYSFDINPAKDNPVWRECVEQGFIYIHFMTKMKPDGATKFVFTYHKRLDLLLEDVAYNRVND
ORF296	159340	160896	+	Phage DNA ligase	DNA ligase [Escherichia phage P896]	UHS65141	0	97	atgattttagatattttaaatgaaattgctgcaaccgattctactaaagagaaacaagctatcttggaatcgtattctgataatgaaacccttaaacgcgtgtatcgtttgacatattccaaaggcatccagttctatataaagaaatggccaaaacctggggcaacgtctcaaagctttggcatgttgaatatcgatgatatgcttgactttatcgaattcacattagcctctcgcaaattaacaggtaatgcggcaatcgaggaattatctggttatatcgcagatggtaaaaaagatgatgttgaagttcttcgccgtgtgatgatgcgtgacctggaatgtggtgcatctgtatcgattgcgaataaggtttggaaaggtttaattcctgaacaa…	MILDILNEIAATDSTKEKQAILESYSDNETLKRVYRLTYSKGIQFYIKKWPKPGATSQSFGMLNIDDMLDFIEFTLASRKLTGNAAIEELSGYIADGKKDDVEVLRRVMMRDLECGASVSIANKVWKGLIPEQPQMLASSYDEAGIAKNIKFPAFAQLKADGARCFAEVRGDELDDVRLLSRAGNEYLKLDLLKKELIEATREARERHPEGVLIDGELVYHEQKVAPQNDGLGFLFDDMPELSKAKEFADSKAKEFAESRTFSNGMANKSLKGTISAAEASCMKFQVWDYVPLIEVYSDVKILNPLKYDVRFAVLEKMIADNVVLHGFDRMILIENHVVNNLDEAKVIYKKYVDKGLEGIILKNMASIWENKRSKNLYKFKEVIDIAMEIIGYYEHDKD…
ORF297	160955	163015	+	Phage RNA polymerase ADP-ribosylase	RNA polymerase ADP-ribosylase [Escherichia phage UPEC07]	QUL77539	0	100	atgtctgaacaattaaatgaactctttgacaaatatatcgaagccttcggttatcctgtcattaatatgaatccaaaatacaaggtcccacaggtttggcaattcggtgttcctgggaccaattctcttatggcccgtttaatgcaattcacgggcaaagaaacagttaaacaatataaacgcggcgatgcaattgccgaggtattcctgttatccggaacttcacacggtcatgctgttcctctgaagggtggtttaggtgaaaaacctcttgatgcaattaacttgatttttactacagtctgggaaagcattaaactaggcaaacctgatgtagtcttgtttcgtttcccatccaaaaagatgaaaggacaagaccaagctattattcgtattatg…	MSEQLNELFDKYIEAFGYPVINMNPKYKVPQVWQFGVPGTNSLMARLMQFTGKETVKQYKRGDAIAEVFLLSGTSHGHAVPLKGGLGEKPLDAINLIFTTVWESIKLGKPDVVLFRFPSKKMKGQDQAIIRIMNRLIQMKTSGRYHVLPNASGLGKKNAYVIMYKRGVDLLSVDGMPPVPEKYKKVETKVGDVFTNKDNGAQVSKQEIAAEILIDAANKKTDAAVAQKTKISRRAIAQAQYAPSDSVPEGWDEIDAEAAKFSRPATAELIDDYEELEIFVRPSETNTMARMRAADTAMRANGVWKEEIRVEDSDPIFNRMHRELKRAPVGSMKQMQIFAESCAEILNLRKAAFIERKMNDAPPNVDAATYAASLWEKEYTSAIRVAVKDFAEEASENTL…
ORF298	163079	163369	+	Phage tape tail measure protein	hypothetical protein PP428_gp234 [Escherichia phage vB_EcoM_RZ]	YP_010651071	7.24106e-60	99	atgaaatcatcttttcgctttaacggtcaggaactggtagttgagaatgttatcccggcttcagaagagtttgacagcgcggtgggtaatgaattgcgccgtgtatttggtgaagataagaagtttgaccttcgccctgttgaaaactttgtaaattctgaacaaacagaaaatatttttaatggtgtagtaactggtcagcttgaatctgaagcaccaattgtgattacagtctttgctaagaaagaagctgtaatgactgcagcgggtttcatttcattccgcaaataa	MKSSFRFNGQELVVENVIPASEEFDSAVGNELRRVFGEDKKFDLRPVENFVNSEQTENIFNGVVTGQLESEAPIVITVFAKKEAVMTAAGFISFRK
ORF299	164355	163396	-	Phage baseplate tail-tube junction protein	tail tube [Escherichia phage vB_EcoM_RZ]	YP_010651070	0	100	atgtttactttacaagaattccaaacgcaggcgattaatatcgacttacaaaggaataacctttttagtgtggtcttcgcgaccacgccttcctccaaatctcagaatcttctggaccagtttggcggcgcattattcagcaaccttcctgttaactcagattggtttggtttaacgcaaggcgacttaactcaagggataacaactcttgttactgctgggacacaaaagcttattcgcaaatcagggataagcaaatatcttatcggggcaatgagtaaccgtgttgtgcaatcattattgggggaattcgaggttggtacttacctgcttgatttctttaatatggcctatccaacggctggtctattggtccactctgttaagcttccggataac…	MFTLQEFQTQAINIDLQRNNLFSVVFATTPSSKSQNLLDQFGGALFSNLPVNSDWFGLTQGDLTQGITTLVTAGTQKLIRKSGISKYLIGAMSNRVVQSLLGEFEVGTYLLDFFNMAYPTAGLLVHSVKLPDNTLNYEMDLNHNAPNIKITGREYSPLVLSFRMDSEAGNYRAFNDWVNSVQDPVTQLRALPEDVEADIQVNLHSRNGLPHTVVMLTGCVPVSVSAPELSYEGDNQIATFDVTFAYRVMSTGAVGRAAALEWLEDKVIKGVSGISSDNNLNAEVAKLSRLSGAQSGLTSLYNTFTGSGRTVSGGSQRIL
ORF300	165449	164355	-	Phage baseplate tail tube cap (T4-like gp48)	baseplate tail tube cap [Escherichia phage UPEC07]	QUL77542	0	100	atgaaagtaaaagaactcgatattgatattgcgggtttgtttaacggaggttctaagacctccgcggggcagtcaaaagctgccccgactcaagctactattgtggcgcaatatccagcagaacgagcttccggtaatgattcttcagatgatatgcgagttaatgacctttataaaaatggtctgttattcacggcatacaatttcagttcaagaacatctccggaattacgctcagataggtcaagccaattgacttcattaaagaacgtttcaaatggtgcttcatttaacccggttaaaagtttaacatcttttgctaaatcgaaattaaccggggctggctcaacaggtaaaagttttgattcaaatgctgttgcaaatatcctgttgcctcgt…	MKVKELDIDIAGLFNGGSKTSAGQSKAAPTQATIVAQYPAERASGNDSSDDMRVNDLYKNGLLFTAYNFSSRTSPELRSDRSSQLTSLKNVSNGASFNPVKSLTSFAKSKLTGAGSTGKSFDSNAVANILLPRSKSDVESVSHRFNDVGESLITKGGGSATGILSNIASTAVFGALESVTNGVMADHGEQIYTTARSMYAGPDNRTKVYTWEMTPRSAQDLIQIVKIYEIFNYYSYGETGKSSFASELKEKIDTWYKSTFKKEAIDNFDGKLLGEEITSFLTNVLVVSNPTIWYIRNFGDTSSYDGRGELFGPCQIQSIRFDKSPDGHFGGLAIAPNLPSTFVLEITFREIITLNRGSLYAEGF
ORF301	167203	165458	-	Phage tail tape measure protein	baseplate hub subunit tail length determinator [Escherichia phage UPEC07]	QUL77543	0	100	atgaataagaactccgaacaaacaagcttcagacgcggtggaccgaataaaaagcttattgaagaattagcaccacaaaggagggcggaagccctctctgccgaacagaatgacgaactatcgaatctgaatacaactcttacaaatactcaggccgcaaccgaacttgtgtcggaagctattgaggataagggtaatcagattatcgagaatatccaaaccaataacggagtcctccaggatatcagtgctggggtcgaactgacggccgaagccaccgagaagactcaacaagggattaaaaacctcacggatattctctcagataaactcgacaaactcagcgcaatgataagtggtaaactaggcgtcacgtctcctgtggctggttctgaaagc…	MNKNSEQTSFRRGGPNKKLIEELAPQRRAEALSAEQNDELSNLNTTLTNTQAATELVSEAIEDKGNQIIENIQTNNGVLQDISAGVELTAEATEKTQQGIKNLTDILSDKLDKLSAMISGKLGVTSPVAGSESLKPVEDALPEPEENKPTASVPELIPPEEQKPDADFIPEPEQPKNDAEGKETNTWSLGDKLDTLSKITEKGFKASISVADRISGMLFKYTITAAAEAAKLIGGLLLLVFGIDAIRVYFQYFMKQFEKGWAEFNDKFKEWGPLLEGLMTWAKNAEAMFSERNWLGLAEAIIRGMVNLTKNMAQLLMLGISKLISAILSKIPGMGDLADNVEASALMSYQQNTGATLDDEDQTKIAKYHDKRSAEAMEAAEKMNKKYKDKPELINQAEK…
ORF302	167756	167196	-	Phage baseplate hub subunit (T4-like gp28)	baseplate distal hub subunit [Escherichia phage UPEC07]	QUL77544	4.72011e-131	99	atggtaagcctattgaagttgaagagccaccaaaggttaaaaatgaacttaaaactgattctgccgacgaagaaaatacagctgggtgataaagagattcacattcctaagctgggtcttaaacatcacaatctgattaaaaacgaacctaacccatacgctgcattaagaaagattatgcaatcgatattccctaatcttacagcagctgaatccgactttgtatctttacatcttctggaatttaatggtaagctaaaagacaaacgtgtgattgatgggtttacatataagctggatgatgtttatatctgtcagcgccttgaattctcttatcaaggaaaaacatttaaattccgctctaataaaccgtatgaagaattcggaccagttgacaat…	MVSLLKLKSHQRLKMNLKLILPTKKIQLGDKEIHIPKLGLKHHNLIKNEPNPYAALRKIMQSIFPNLTAAESDFVSLHLLEFNGKLKDKRVIDGFTYKLDDVYICQRLEFSYQGKTFKFRSNKPYEEFGPVDNLLETLYLGEDVPDFLDMPAFVAKWADDITSTLAIPGPNGPVKGLLKIMELLNE
ORF303	168837	167668	-	Phage baseplate hub subunit	baseplate hub subunit [Escherichia phage UPEC07]	QUL77545	0	100	atgacagctaaatctatgcagcgtgaaggctttcctaatatcagcatacgcctttacgaagattatgatgcctggctcgaacaccgttttgtagaactggctgcaacatttacaaccatgaccatgcgtgattccctttacggaagaaacgaaggtctattgcaattctacgacacaaagaacttacatacaaaaatgaacggtgaacaaattatacaagtctccgttaagaatgccaactcagaccgaacccaatccagaatatatggaagcaaacactttgcagtttctgtggattcaaaaggcgataatataattacaattcagctggctcctattcacgaaattgaagacctgaaatttagtcgtatgttttacccgagtgtacaagaaacatta…	MTAKSMQREGFPNISIRLYEDYDAWLEHRFVELAATFTTMTMRDSLYGRNEGLLQFYDTKNLHTKMNGEQIIQVSVKNANSDRTQSRIYGSKHFAVSVDSKGDNIITIQLAPIHEIEDLKFSRMFYPSVQETLVEMTGVIYQDRPLLSPPINGINVYAPNVPWCDSMNRYMEFIREVGLAVETDKFVFVWEDIDGISIQDYEWLTSQEPINFVVGEPRLVGQFVQNLETPLAFDFEWLTKANQHTRKPYENATVYAHSFLDKNATRITFGEGQNSILVSRSGGYSDYTYRNGFEEAQRLITMSQYDGYAHCKTYGNFELTPGDKINFYDPKNQFKYDFYVDEVIHEVSNNTSITNLYMFTNGKPIEVEEPPKVKNELKTDSADEENTAG
ORF304	169586	168834	-	Phage baseplate hub assembly catalyst	baseplate hub assembly catalyst [Escherichia phage UPEC07]	QUL77546	0	100	atggccaatatcgtaagatgtgaaatgccagacggagttcatcgtttcaaaccgtttacagtcgctgattaccgtgatttactgcttgtgcgaaacgacatgaacaacaaacccgtcgaagaacaaaaacaattattagacgaactgttggaagattattttggagagtatccgaaagcatggagaccatacatattcttgaaggtattcacttcctctatcggtaagacaaaagtcccggtagcgttcgaatgtcaaaaatgtaaaaagacaaagcagactttgtttaatatgagccaaggtccattgacaaatccaacaatggaaaccgcggggataaaaatacaatttaagttccctgaagtagaatataaagataagtcggagcttgttctaaac…	MANIVRCEMPDGVHRFKPFTVADYRDLLLVRNDMNNKPVEEQKQLLDELLEDYFGEYPKAWRPYIFLKVFTSSIGKTKVPVAFECQKCKKTKQTLFNMSQGPLTNPTMETAGIKIQFKFPEVEYKDKSELVLNTIQTVEDSEQKYNWEDLPEETKMQVIDAIDIESLEELLKKMHSVYIPFTYGCCEKHKTEYTDLIDVFKLILNPDEVFVFYQINHLLVKNQYTLDSIMHMIPIERGIALSLVEKDLKK
ORF305	169640	170263	+	Phage baseplate hub subunit	baseplate hub subunit [Escherichia phage CJ20]	QMP18735	9.39562e-150	100	atgacttatgaatttattgtccaaattaaaaataaaactataaattgtagggcttttaccttgcgcgaatacaaagatttgcttcaggcaaaattagaaaagcgtatggaacctgcaataattgaactgcttaataaatgcactgatgctaaagggttaaacaaacaggaagccgagctgcttcttattaatctctgggcaaatagtctcggagccgttaacgtcgagcatacatgggtatgcgaatgcggaaaggaacaagatattcctgtgactataagtcgtgcaagcatcgtggatgagtctgaagttattcgtgatttcggggcatttaaaattaaattccgttatcctgggttgtttgaagacggcgataaaggtaaaatgattgcttgttgt…	MTYEFIVQIKNKTINCRAFTLREYKDLLQAKLEKRMEPAIIELLNKCTDAKGLNKQEAELLLINLWANSLGAVNVEHTWVCECGKEQDIPVTISRASIVDESEVIRDFGAFKIKFRYPGLFEDGDKGKMIACCIEYIITEGGERIVVDDLNEAEIEDLYNAITLDDINALTEELLKPQVQMAIPISCECGAHSVHVIKGLKEFFKFM
ORF306	170264	170653	+	Phage baseplate wedge subunit	baseplate wedge subunit [Escherichia phage vB_EcoM_VR26]	YP_009214039	1.11504e-87	100	atgaatataaacaaaatgtatagcgatgtatctcccgacttatctacaagttgggataaagacgttgctaaagtaactggcgcaaggtctgttaagaacagtcttctgggaataatcaccacaagaaaagggtcacggccttttatgcccgaatttggatgtgatataagtaatcagctttttgagaatatcacaccgttaattacagataccattaaacgcaacatcgtctccgcggtgcggaacttcgaaccaagaataagcaatctacaggttgcagttgtccctatgtatgatgataactccattatcgtaacggttcagttcagcattgttgatgaccctgacaccctcgaacaaatcaggattcagctaagtcaaaacggttaa	MNINKMYSDVSPDLSTSWDKDVAKVTGARSVKNSLLGIITTRKGSRPFMPEFGCDISNQLFENITPLITDTIKRNIVSAVRNFEPRISNLQVAVVPMYDDNSIIVTVQFSIVDDPDTLEQIRIQLSQNG
ORF307	170677	171141	+	UvsY recombination repair and ssDNA binding protein	UvsY-like recombination mediator [Shigella phage SP18]	YP_003934824	1.02859e-109	100	atggttctagacccttacattggatacattatgaaaacagagattgaatataagttagaagtctttcaggatgagttagatgcagatttaaaaattgatggtacgcaacttcaatatgaaacacaaaacaacgttttgttgcatagcaaatggttgagattgtataccaactgcaagaaagaaataatgcgtcttgagattcagaagaaaactgcactgaaaaaacgactagaccattatacgggaagaggtgaccctggggaagaagtatgcatggatgtatacgagaagtcagaattgaaaacagtcatggcagcagattcaaacatactgaagattgatacttcaattcagtattgggcactactccaggacttctgtagcgctgcattagatggt…	MVLDPYIGYIMKTEIEYKLEVFQDELDADLKIDGTQLQYETQNNVLLHSKWLRLYTNCKKEIMRLEIQKKTALKKRLDHYTGRGDPGEEVCMDVYEKSELKTVMAADSNILKIDTSIQYWALLQDFCSAALDGVKSRSFALKHMLEIRQFEAGK
ORF308	171141	171374	+	Unknown	hypothetical protein SP18_gp200 [Shigella phage SP18]	YP_003934823	9.73075e-50	100	atgcgatattctatcgacgatgcgtttaaccaagacgaagagttcgaagaagaaattaagtatatgatgaaggaatggaaattgaatcgtgcagatattcgtatctgcgctgaccacccttgcggtgaagatgttatctatgttaaaggtaaatttgcaggatacatcgatgatgcgttctattctcacaatatggggatagatactggtatgagatactttaaggaaaattaa	MRYSIDDAFNQDEEFEEEIKYMMKEWKLNRADIRICADHPCGEDVIYVKGKFAGYIDDAFYSHNMGIDTGMRYFKEN
ORF309	171375	171476	+	Unknown	hypothetical protein PP428_gp223 [Escherichia phage vB_EcoM_RZ]	YP_010651060	3.60371e-12	97	atgaaaaatattagtaagattctcgacgagatggttatctctgcaaaccgaataactgaaattgttaatgagatgaaagttcgtgctgctattatgaagagc	MKNISKILDEMVISANRITEIVNEMKVRAAIMKS

## Sheet: vB_YenM_P744
DNA element	Start	Stop	Strand	Predicted function	Best match (NCBI blastp)	Accession no.	E-value	Nucleotide identity (%)	Nucleotide sequence	Amino acid sequence
ORF001	235	2	-	Head protein	hypothetical protein [Escherichia coli]	HAW1738193	4.29802e-25	55	atgaatgttcctggaatcaatttattaggtattgctatgactgcgatacagccaacctcagggttattcttaagaagatatgagggcactcaagataatgacttcggtaactccatcaagactttttccacacctattcccatgatgggggcctccgtccagcctgtaccctttagggatattcagttaatgggcttagaggttggtaaaaagtacataagagtgtggatacaa	MNVPGINLLGIAMTAIQPTSGLFLRRYEGTQDNDFGNSIKTFSTPIPMMGASVQPVPFRDIQLMGLEVGKKYIRVWIQ
ORF002	678	232	-	Phage structural protein	hypothetical protein [Scandinavium goeteborgense]	WP_125353972	7.65608e-55	60	atggggtggagagatgttgccaaaaggcttgaagaactgggtaagttaagggcctctgttggttggcatgattcagcaaaatatcctgatggtactccagtagccacagctgctgttactcaggagtttggttctacaaaaatgaatgtgcccccacgacctatgatgaggtccaccattggtgaccaacagaaagaatgggctagacaagcagggttagggtttaaggcagtagctaaagggtctagaacacctgaacaagtaataacagctttgggtgagttagctgctggggatgttcgtatgaagatatcccagataactgaacctccgttagctgaagagacccagagacgaaggaagaaattaggttataaacctgataaacctttagtccgt…	MGWRDVAKRLEELGKLRASVGWHDSAKYPDGTPVATAAVTQEFGSTKMNVPPRPMMRSTIGDQQKEWARQAGLGFKAVAKGSRTPEQVITALGELAAGDVRMKISQITEPPLAEETQRRRKKLGYKPDKPLVRSGHMLATCTSEIIKK
ORF003	765	956	+	Unknown	Uncharacterised protein [Yersinia enterocolitica]	CNL45091	3.16829e-22	66	atgaccatgaaatattctactgttaagtgccttaaatcgaatatcccagattttgttgtaggtcatgactatcgtcttttccatgcttcacatgatgacgtagtggaaacaggcaaaggtcgttcatttggcatcactgctcagctagagcataaaagtcaatatggcgaccttgcctttgagcttgtttaa	MTMKYSTVKCLKSNIPDFVVGHDYRLFHASHDDVVETGKGRSFGITAQLEHKSQYGDLAFELV
ORF004	1384	953	-	Head to tail adaptor	DUF4054 domain-containing protein [Citrobacter portucalensis]	WP_267387641	4.47647e-50	50	atgtttagcatcccggtattccgtgctcagttcccggcattcaccagtactatagtatggcctgacgaaactatccaactagcctacgaaatgtcgggatgttatgttgatgcagctgagacttggtatagctgtaccaagtgtagagacttaataactaatttaataacagcccatctgctactactgaatggctcagctatagctccagctaatggtactgcgggtaaggttgcgtctgcaagcgtaggtagtgtgagtgtgagctttgtagatgttacctctggtaaaagtcagttctccatatggttaagtaaaacaccctatggagagcaactactagtattgttctctaaggtagttgctgggggtttttatgttggaggtagccccgaacgt…	MFSIPVFRAQFPAFTSTIVWPDETIQLAYEMSGCYVDAAETWYSCTKCRDLITNLITAHLLLLNGSAIAPANGTAGKVASASVGSVSVSFVDVTSGKSQFSIWLSKTPYGEQLLVLFSKVVAGGFYVGGSPERRGFRKVGGRF
ORF005	1773	1387	-	Unknown	hypothetical protein [Scandinavium goeteborgense]	WP_125353970	2.64102e-38	54	atgcctgctatttattctacttgttcagccgacaacttcttccccgattggacaaagcatccacgggtgggttcatatgataagggcgtacttattaatggtggtgctggtgtccaggataaacggacgctaattacacctcgtggtgcagtaaccttagttactgttgatgagttaaaattcctccagagtaacgcccactttaaaacctttgttgagaatggttttatgttcgtggatgagaaggctactcgattaccgaatgagagtgatattgaagacactgtagaagaagaattaaccgaaaaggataatggtgctcaagacacagaaaagacttataaggccttaaacaagaaagcacctaaagtagataaagaggattaa	MPAIYSTCSADNFFPDWTKHPRVGSYDKGVLINGGAGVQDKRTLITPRGAVTLVTVDELKFLQSNAHFKTFVENGFMFVDEKATRLPNESDIEDTVEEELTEKDNGAQDTEKTYKALNKKAPKVDKED
ORF006	2983	1829	-	Phage capsid and scaffold	DUF2184 domain-containing protein [Escherichia coli]	HAW1738189	0	78	atggctcgtaaagtttcaaaagtacacaaggtcctatctccggctggtgctcgtaaattatcttctgttttacgtggtatcgccatggactccatgaacgatgtgcaggcactgaacaaaatcggtgtgcatgtttcccagtacgttgctgattcatacgctcaggcctatggtatggacgccgcaattgctatcccaggtctaactgttaacccgggtcaatcagcttctgcctacatccagttcctacaagcatggctacccggtcaagtacaagtagtaactgctgctcgtaaagctgatgagttgatgggtgttaccacagctggtgcttgggaagatgaggagattatccaggagattctggaactggtaggtgttgcccagccttatacagac…	MARKVSKVHKVLSPAGARKLSSVLRGIAMDSMNDVQALNKIGVHVSQYVADSYAQAYGMDAAIAIPGLTVNPGQSASAYIQFLQAWLPGQVQVVTAARKADELMGVTTAGAWEDEEIIQEILELVGVAQPYTDLGNIPLSSWNLTYEKRGIVRFEEGFMVGELEGLRSGRIGVNSSDAKRKAAALALEISRNRVAFFGFGNSISYPVYGFLNDPNLPAYIGVAAGAGGTTWDKKTRNEIVKDLLTALVALRAQSKEVIDPTTTPIILAVASDKVDYLATPAEGTGAANAETASDWLKTNYPNVTVKSAWELNDANGGADVFYMYAETVGDSGTDGGGVIEQIVPTRFRPLGVDTSVKTVTEDFTNATAGALVKRPFAVYRASGI
ORF007	3562	3038	-	Phage structural protein	MULTISPECIES: hypothetical protein [unclassified Escherichia]	WP_130236550	1.24771e-62	58	atgtccttccaaaaaaatgtccttgctgatattgcatggggtatcgtcggtgaacttgcactaggcctaccccagaatgtccgtgctgagccaatccaaatcaagaccgcggtaaatggagctgctggtcaagcacccatctacggccgagcagtaacaggtgttgccggtgacagcggtgtgggtgaagtgggtggtactggtacttatctgggtatcctattcaaccctaaagagaatgttgcctacgctgcactgggtgctgatacttatggtatcgaggctggttctcgactgcagattgtatccgatgctcctgggttgttcgttcaactatctactgcgggtaatatcggtgatggggtggcttacaaatcagatggtacgcttgcagctgca…	MSFQKNVLADIAWGIVGELALGLPQNVRAEPIQIKTAVNGAAGQAPIYGRAVTGVAGDSGVGEVGGTGTYLGILFNPKENVAYAALGADTYGIEAGSRLQIVSDAPGLFVQLSTAGNIGDGVAYKSDGTLAAAPLQVAPASTTLIPGARVVRYNVLTGVAIISLTQLPAPAVAP
ORF008	4730	3603	-	Phage structural protein	DUF2213 domain-containing protein [Citrobacter freundii]	QLX25053	2.59354e-123	53	atggctagagcgatggataaacagattgaggatgccaacggttatatcaccgttgaaggtaacccaatttctaaagaaggtgtatatgattacttgggtagtcagatacccggtacatcacctgaagatgctaataaaattttcaaggtatatcgtcccggctctgaattaagtaagccagagactatagagtctttcaagatgttacctttcatcgatgaccacacttggctaggtaacgaaggtgtggatcccggtgacttacccttatcaggtatgaccggtgaaaaggtttattgggaagcaccctaccttaagtctaatatccgttggtactcttcggatatgaaggaacaaatagcaaaaggtaagaaagagctttcaccagcatatgtctat…	MARAMDKQIEDANGYITVEGNPISKEGVYDYLGSQIPGTSPEDANKIFKVYRPGSELSKPETIESFKMLPFIDDHTWLGNEGVDPGDLPLSGMTGEKVYWEAPYLKSNIRWYSSDMKEQIAKGKKELSPAYVYDVYDDPGTFEGQPYRFVQRNIRGGNHLALVETGRTGQDVAVMDSAITEESKMSLEEIIAAIGEMDDVTKAALIAAIQAQSVPEAVEVDAIDTTDVETDPAVATDEEVVAEDEDPVDEVKAEDGEEELLETKAMDSLKAEVKALKKQVKAQDTGALLSMLAKRNTLAKRVSVHVGAFAHDSMTPQQVAIYGLKKLGVKADKGTEISTLNGVLAGLDKSPKATVSFAMDSAIKPGAISKAIDDL
ORF009	5437	4730	-	Phage minor head protein	hypothetical protein DZA29_18700 [Citrobacter gillenii]	RFU90242	6.68951e-71	46	atggaccagacgacgaactcacagccgctatactcgcccttgcacctagagaagcagtacgtgagtcggctatcccgattaacccggtggatgaatcggggagtaaggtctaagcttaaaacagcaggcaataattgggaagaaacgttgaactctctatcagcaaagtattcccgtctttttgaagctgcagctcctgccatgttctctcctatgttggagggcacagaaaaagagttagaccgactatttactgttactccttcagaggccactaaagaaatactgaagaagtccgccgaactaaataccgaggccataaagaatatacccattgaccacgtggagagaatacgtgactcattaatagaacacccgggtgacctagagaagcttact…	MDQTTNSQPLYSPLHLEKQYVSRLSRLTRWMNRGVRSKLKTAGNNWEETLNSLSAKYSRLFEAAAPAMFSPMLEGTEKELDRLFTVTPSEATKEILKKSAELNTEAIKNIPIDHVERIRDSLIEHPGDLEKLTSILEEVDGKSERQARNVALGLTRKTYQDLALEKAQQTGATEGDWIHSHGSKVPRPRHLAFHGKRFKLADGAPVGDDGGNYVQPGEEYGCKCTFRIVIDFGVK
ORF010	6890	5325	-	Phage portal protein	DUF1073 domain-containing protein [Scandinavium goeteborgense]	WP_125353964	0	65	atgaattggataaagaagtggttgggtaaagaccgaattactgaagcacttcaacaaagggtagacactcttgagaagatgcttgatgagaagccacctaaacatgaatactctacccatgtccaacgtaaaccattggacttagataaagtttctgaagtagctttccccgttcaagttgccaaggtaaagaatactgaaggcaaggcaatggatgaagcttgtgtgaacatacccgaggctgggtatagatttacacagagaggtggtgtcccagataacattattgggtggttccttagtcaatcattcatcggttatcagatggctgccaccatgtctcagcaatggttgattaatcgtgcttgcaagatacccccggaagacgccactagaaat…	MNWIKKWLGKDRITEALQQRVDTLEKMLDEKPPKHEYSTHVQRKPLDLDKVSEVAFPVQVAKVKNTEGKAMDEACVNIPEAGYRFTQRGGVPDNIIGWFLSQSFIGYQMAATMSQQWLINRACKIPPEDATRNGWKITGVTPEEQKELEELDSAWSMKLKCQEFARFNRVFGIRIAIFCVDSDDENYYSKPFNIDSVSPGSYRGISQVDPNWCSPEFDMKDVSDPSSASFYEPTWWYIVGKKYHKSHLCVIRYAEVPDLLKPTYCFGGIPLPQLIWERVYCAERSANEGPQLLMTKRMNVINTDLDAAAADPIKYAEKQQMAAESRDNYGFMNLGMGDIYSQHETSLSDFDAVTMTEYQLVAGVAEMPSTKLLGTSPKGFNPTGEFETASYRETLATIQ…
ORF011	8203	6887	-	Phage terminase, large subunit	PBSX family phage terminase large subunit [Escherichia coli]	EHE2701367	0	66	atgtctgatactgcttatgtgaagatacctaagaagttagtacccgtcttcactaagcatcctcttgctgacttcttaggtgcctggggtggacgtggttctgccaagacacgaacctttgctaagatgactgcagtgcaagcttacatgtttgcagagaacggcgttacaggtgtgatcctgtgtggacgtgaatacatggagtctcttaaagattcttccatgggggaagttaaacttgcaatcgaatcagaaccattccttagagactacttcgaaatcggggaaacttacatccgaacgaagaaccgtagggtctcgtatgttttcgctgggcttcgccttaaccttgacagtattaagtctaaggcccgtatcttacttgcctgggtggatgaa…	MSDTAYVKIPKKLVPVFTKHPLADFLGAWGGRGSAKTRTFAKMTAVQAYMFAENGVTGVILCGREYMESLKDSSMGEVKLAIESEPFLRDYFEIGETYIRTKNRRVSYVFAGLRLNLDSIKSKARILLAWVDEAEAVSDMAWNKLIPTVREEGYFPDGSYWKAQIWVTWNPELEGSATDKRFRQQADEDMCIVEMNYTDNEYFPQILERTRKRDQKNMDPSTYAWIWEGAYLENSNKQVIKRYRVSPFDDDLWEKADRLLFGADFGFADDPSTLLRGFILEDKLYIDYEAWGKHIELDDMWKFYAGDVEMTEKQALDWKMNDHKLYPGIPEVRRWPIKGDGSRPETISKLKKEGFNISAAKKWSGSIEDGIAHLNGFKEIVIHPRCRHLIEEVRKYSYK…
ORF012	8318	8196	-	Unknown	no significant similarity				atgagtaaagcaccaacaccatgtccttatactaaagaagagatagaggagtggaagaaacggaatcctccaccaggatatatatgggtacctgttcaagataagaggagacgtcatgtctga	MSKAPTPCPYTKEEIEEWKKRNPPPGYIWVPVQDKRRRHV
ORF013	8410	8315	-	Unknown	no significant similarity				atgattagaatcttattcattctagaagaaggtgaactatattggatggtatggcttgatggattaggcggaggcggcattgctgtagaggtatga	MIRILFILEEGELYWMVWLDGLGGGGIAVEV
ORF014	8930	8403	-	Phage terminase, small subunit	hypothetical protein [Moraxella nonliquefaciens]	WP_239260596	3.72305e-19	43	atgatgaaatcagttaagcgtattctggggaccaagaaacgtaaggacggttctaaacaggaacgccttactgaggaaatgaaatcagagaaagcacgcagaggtgtgaaattaacaggtagacctcttttctatggaggtgatatttgggaagaactaatctctcgtatggaaatgggtgaaacggttagttctatttgcaaagatgaccatatgccttctcggaaaggtatctctcggaaagcctccaaggacaaggacttcagcctcgcatacgcgcgggcaaggctggaagcggcagatgtccagtttgataacctaactcaagagattagggattggaatatcaataaggggaaagatgaagtgcagagactaaagcttttgatagatactcag…	MMKSVKRILGTKKRKDGSKQERLTEEMKSEKARRGVKLTGRPLFYGGDIWEELISRMEMGETVSSICKDDHMPSRKGISRKASKDKDFSLAYARARLEAADVQFDNLTQEIRDWNINKGKDEVQRLKLLIDTQKWILSHVNPRKYADKVDYNPDEGKKPARVMIVSADFKEPEDD
ORF015	9421	8927	-	Endolysin	glycosyl hydrolase 108 family protein [Sphingomonas sp. ID1715]	WP_171132043	3.92394e-53	51	gtgaaactaattgaagacattatctccagagaaggtgggtatgtaaaccatcctgctgataaaggtgggcctactaactatggcattactcaagctactgctagagcaaacggctactttggtgatatgcgcgatttacctcgtggcactgctgttgctatttatagtaagcagtatgtaaaaccgtttgaaggtgttaaggatgataagatacttgaagaactggtcgatacggctgttaatatgggtgttaaaacctcggtttccttcctccagcgttccatgcgagctttcgggtacggtatcattgctgatggtattatcggtccaaagactattgctgcctgcaatgaattcctaaaaagaagtggaagtacgttagtcttgattagaatgctt…	MKLIEDIISREGGYVNHPADKGGPTNYGITQATARANGYFGDMRDLPRGTAVAIYSKQYVKPFEGVKDDKILEELVDTAVNMGVKTSVSFLQRSMRAFGYGIIADGIIGPKTIAACNEFLKRSGSTLVLIRMLNSLQGERYISLTEKNPSQQAFLFGWFTNRVS
ORF016	9752	9408	-	Holin/anti-holin	hypothetical protein [Citrobacter freundii]	HAU5812855	7.48441e-09	33	atgccggagcttttttatgggtcggaggttaatatggacacatctagtactttagttcagttgttccaaatgtaccaccgtcaactaggatatggtgttattgctgctatcttagccgtgttacgtcataagcataacggagctactgcaggtgtgtatgcttttgatgctgcttgctgtatgtttctcgcagcaggtgcagaccaactattggaactatttagcttacccgctaaatatggttatatgacttcagtgtttattggtgtctttggttggcaagtaatatggaatttgataaaggcacgtatccccatcaaaggagttaagagtgaaactaattga	MPELFYGSEVNMDTSSTLVQLFQMYHRQLGYGVIAAILAVLRHKHNGATAGVYAFDAACCMFLAAGADQLLELFSLPAKYGYMTSVFIGVFGWQVIWNLIKARIPIKGVKSETN
ORF017	10239	9892	-	Unknown	no significant similarity				atgtgggtaacagctgctgcttgtcgtgctcccaatggttggaagaataccggtattgaatatcggataatgagggaagcaggtttaactattgaacccaggaccagagacccagatggtgtgggtgcaactatggttaaatgtgcggagatacttacccaggattatgctgatgaaatcagagcggtatatgtttgggctcaatctggttttaatgtggcagcagtaagaagagatattaagtgtacagttaacactgctcatacgcttattttacgtggtgagatgcttatgcattcatcatttttaacaatgaaatcaatcagttacgttgcagacagtatttaa	MWVTAAACRAPNGWKNTGIEYRIMREAGLTIEPRTRDPDGVGATMVKCAEILTQDYADEIRAVYVWAQSGFNVAAVRRDIKCTVNTAHTLILRGEMLMHSSFLTMKSISYVADSI
ORF018	10721	10260	-	Unknown	no significant similarity				atgctttattggattaaatcagatttatataatgctttatgtaaggaggcaaacaatcgagcagtaaaggctgattacctattacaggaatctattactcccggtgtgaatcaaggttggactgggaagaagttccctcttaaatcggataggctacttatacctaaagaattcctgggtagtatccctgagaatcttgaattaaaatattataggagatattattctaaggagatattcgaggttattcatgattggcctaaaatgactaatgctaggtttgttcagagaatgattatagctttccctgatgcacatcccggtgtgtggcatttaagagagataaggaaagcaaaatataatgacccagaattattagttaagtttggtgcaatgaac…	MLYWIKSDLYNALCKEANNRAVKADYLLQESITPGVNQGWTGKKFPLKSDRLLIPKEFLGSIPENLELKYYRRYYSKEIFEVIHDWPKMTNARFVQRMIIAFPDAHPGVWHLREIRKAKYNDPELLVKFGAMNYRSLHFDKRWDYLFNCEVLK
ORF019	11139	10840	-	Unknown	no significant similarity				atggctaagaaatctgatttaacagaacgattgggtaatattgcaaaacagaacggactatcaaggaaagactatttggaggccttacttgattttgtaacgggtcagatatcacaccagcaactaactgaccttgattttcttaatgaggtatatttcacaccttctacttataaattgttttctgaatttaagaaacagctactcgctggtagaactaagaaacaggcattaaaagaattgaaactcaaataccctagatgttctaaatcgcagttcgatgccgtgtctaagctataa	MAKKSDLTERLGNIAKQNGLSRKDYLEALLDFVTGQISHQQLTDLDFLNEVYFTPSTYKLFSEFKKQLLAGRTKKQALKELKLKYPRCSKSQFDAVSKL
ORF020	11400	11140	-	Unknown	no significant similarity				atggaagacttattgagggtagccactgatttgcagaaacatctggaatcttatgataagcttaaggatgggtgtgaccttaaagattggatagtagaagtgttggacttattgccagaagcaatcactgcattgaaagtaccctatatggttaaagacactgttaagaaatatgggttagcttatgtggtagttaatgagaaaggttataaagtacttaacccatcccaaatcatcattacttatatgggtagaaagtaa	MEDLLRVATDLQKHLESYDKLKDGCDLKDWIVEVLDLLPEAITALKVPYMVKDTVKKYGLAYVVVNEKGYKVLNPSQIIITYMGRK
ORF021	11531	11830	+	Transcriptional regulator	helix-turn-helix domain protein [Vibrio phage 1.154.O._10N.222.52.B12]	AUR91054	7.04113e-05	34	atggaacctttcaatgtacctcgagctattctatatggtatgaaccaccttggcatgaacaactatactcaggtatggaaaagagttggcatacactccagtacattgtccagttatatgtcggggaagaacataccctcactatatatacttgagtgctttgctagtttttttggggtaaagttaagtgagtttatagcttggggtgaattagacctaagtgtagagaaactaaaagaggagattttagaatggcgaaggccggtcgtccaaaaacaatctggaagaaaataccagtaa	MEPFNVPRAILYGMNHLGMNNYTQVWKRVGIHSSTLSSYMSGKNIPSLYILECFASFFGVKLSEFIAWGELDLSVEKLKEEILEWRRPVVQKQSGRKYQ
ORF022	11851	12021	+	Unknown	no significant similarity				atgtctgcacctgaagcagcaaaatacttgggtgtaaaactaaacacacttcataaacagatgatacgagacagagcaaactgtgtatctgatggccacattagtaagaatgaacgtggtcactgggtaataaggccatcggttaaagaagtatttcaacaggagcaatga	MSAPEAAKYLGVKLNTLHKQMIRDRANCVSDGHISKNERGHWVIRPSVKEVFQQEQ
ORF023	12018	14057	+	DNA primase/helicase	DNA recombinase [Serratia phage Serbin]	YP_010774434	5.07081e-81	33	atgatgaaaccagcttcattcctatccacattatggagacgagtcgctaaggaaggtgactatgtctttatgtcctttaagaaagggagtaaaggagacaagggttataagtgggttgatgagtgttatcagtggtcagagtttggtagtgtcttaccttgggtaagtaagatggtaaaggattaccaagggtgggatgtttatttctgtccaacaccttttactaaacctaagagacagagtcaatatgttaagccaaccaacttattatggtctgacattgatgatggtgacccagacttattaagtcctagtgtattatggaaatctggttctaagggtcacacccagggtatttggttcttaaataaaactatttcacccattaaaacagcacaa…	MMKPASFLSTLWRRVAKEGDYVFMSFKKGSKGDKGYKWVDECYQWSEFGSVLPWVSKMVKDYQGWDVYFCPTPFTKPKRQSQYVKPTNLLWSDIDDGDPDLLSPSVLWKSGSKGHTQGIWFLNKTISPIKTAQLNKGIAGFLGADPSGYDLSQVLRLPGTINYKTKVGRPVELVHWTEAKLNYSDVVKYADKSASISEYENHKVPPKLDRNLLLKRLNRRLKSKLEIDDCEDRSTQLFGLIPAIVNAGFTAEEIFWLLKGTYLGRHYKSDSKMIDDIHRTIKKTKANFKVKSKAKAKKEKTEDDGFESVASLVARDIPPPQWLVKGWLEFGPPAMVAGQAKAGKSTLLRELAVAVASGKPFMNNTSFEVHRPGTVLFIQEEDSEGKVRDDIIQVLKAKG…
ORF024	14054	14185	+	Unknown	no significant similarity				atgaaaaaaggagatactgtagagtttatatgtgggcccctcaggtttaaattgaggggtgtatatttgggctataatggtcagttccatattatccaacggggtaatgttttccatattataagaggttaa	MKKGDTVEFICGPLRFKLRGVYLGYNGQFHIIQRGNVFHIIRG
ORF025	14187	14750	+	Thymidylate kinase	thymidylate kinase [Pseudomonas phage Almagne]	UOL48413	3.0353e-35	42	atgataatcattgaggggccagataatgcaggtaaatcagtattagctgataagattagtaaattaataagttgggaagtggtgcattcagttaaaataaccttggataactatgcccaagaagataaagagtttatggcgtacatgaatgctattagacatttaaacccagagagaattataagggataggacctatgccattagtgagaatgtctatggaccaatcataaggggtaagtctctcttaggtgtgtattcgggcagggcgttacatagtctagcaaacactcaatgcatgataatctattgcaggccaccaactaagtttatcttggataataatgacagggaccagatggatggtgtaataaaaaaccatttacagttggttgagaaa…	MIIIEGPDNAGKSVLADKISKLISWEVVHSVKITLDNYAQEDKEFMAYMNAIRHLNPERIIRDRTYAISENVYGPIIRGKSLLGVYSGRALHSLANTQCMIIYCRPPTKFILDNNDRDQMDGVIKNHLQLVEKYDSMFSVLDTAGAFVHRYDYTDSLAWNKLSKSIISHVQLFNIAKDEIHEFTKRS
ORF026	14728	15387	+	dUTPase	hypothetical protein QJV44_gp43 [Serratia phage vB_SmaS_Tlacuache]	YP_010774489	2.43616e-28	36	atgaatttacaaaacgttcataatagacaattagagttaatggccaagtattatggtattgaagaaagcatgggtttattagttagtaaggctagtagagcacttagatgttctagagattctactatagatgaaccaatcaatcaggaacatatccggttaatagtatggcgtggaattgaagaattagcagaagctgatagagagagtaaaggtagtgatgagtttaaggttgaattaatagatgctttccatttcttcactgagttaaacgtattcttaggtgtgaactatatctccccaaccacagatgatggcttttgtgaatatatggaaaaccctaatatagagattgattggaaagaaaaacgtcattgctacttacccaggagtactggt…	MNLQNVHNRQLELMAKYYGIEESMGLLVSKASRALRCSRDSTIDEPINQEHIRLIVWRGIEELAEADRESKGSDEFKVELIDAFHFFTELNVFLGVNYISPTTDDGFCEYMENPNIEIDWKEKRHCYLPRSTGEDNLGRSFRHAVGEIAVAYAAATYELKNKPWKQTLVKTDIYRLYLGVAIAYEKFLCLLTEWMTYEELMELYFNKSEINKNRQDTGY
ORF027	15411	16244	+	Pyrimidine hmase synthase	hypothetical protein QJV46_gp50 [Serratia phage vB_SmaS_Opt-155]	YP_010774556	4.77679e-63	42	atgagtcattggaaattaatggctgaagagttatgtatgacgccgccaaccacatatgcctcagcccgaaagatacataccaatatatctttcgaaatcccttgggaagagttcacacctattctacccaatatagatttaaggacttttgggtatgctggttggcgagcaaaagaacaacaactggataggaattattttaatgagaaagaatttaataacgctaatgctattctcatcaaaagaaagggcaagaaccaatcgtgcgttacagcaagatttggaggaccgactgctaaaggtgaagattccatgggctactgtatgcagtccatcagttacaaccttatctcaaaagacctcagaggaaatcctagaagagttgttgaggtgcattac…	MSHWKLMAEELCMTPPTTYASARKIHTNISFEIPWEEFTPILPNIDLRTFGYAGWRAKEQQLDRNYFNEKEFNNANAILIKRKGKNQSCVTARFGGPTAKGEDSMGYCMQSISYNLISKDLRGNPRRVVEVHYRATEFLKKFVADLIYLQERVLPVLLDGVDEPTSIRFHFQTIDINPLYVNIMAQHLDLHKIMSHVMNHERKWSRVFTNGLYQLLTDGTGCQAYATLRKQYESFQEFHKPYLTESEIKGLCELAEIDYDKVKTFSSTGPSKMGDVP
ORF028	16186	17037	+	Thymidylate synthase	thymidylate synthase [Serratia phage Serbin]	YP_010774430	1.4425e-106	54	atgataaagttaaaaccttctcaagcactggaccaagtaagatgggcgatgttccataactccgacatggtacacaccgctaaatggcaatctcaagatataagcggtaactccgctgctagaatggtggaggtacttcattatcaaatgagaatggacttatccaatggtactgatatagaatcctggcaaaaagatataccagctaattacccttgggcagaagaccactttaaagagagagtttgtggtgcggcattaaaccctggcatagaatggcaaaattggccttgggctgataaagctgattcctctcgtaataaaaagggtcagtttaaccataactatatggaacgttactggcctaaacaagctaatgattggcccaccaccactatc…	MIKLKPSQALDQVRWAMFHNSDMVHTAKWQSQDISGNSAARMVEVLHYQMRMDLSNGTDIESWQKDIPANYPWAEDHFKERVCGAALNPGIEWQNWPWADKADSSRNKKGQFNHNYMERYWPKQANDWPTTTIEEFEGRILTEDKLNPLCGIRGEYGDLDDLIFMLANEPDSRQAYLPVWFPEDTGILNKGRKPCTLGYHFIMRNGRLDVTYHIRSCDYFRHFDDDVYLTIRLAIHVLQSCRMINPEVWGNVKLGELIMNITSLHMFLGDYHVTFKQKHPKES
ORF029	17037	17408	+	Site-specific recombination directionality factor RDF	hypothetical protein MA2_07 [Pectobacterium phage MA2]	QGF19666	6.6542e-64	73	atgaagaaatcactgttattacccataatattgttattggggtgtgatgacgccgctaatgtagcctctaggaatgttagtaaggcatccgataactttgaagtgcagagaaggtttatattctataatggtataactggggaatatattctaactatagaagggttatgttctaaagataattccagtactgaaaatactttaggggttatatgtaaagttggcccagacgaatacaaaaaacacatgttgggcttatctgataatgtaacctggttcatggaacaaatgagccccgctaaagtgagtaccgataactatagagttacattcaaaccttcagtgataataccagatataagagttcaataa	MKKSLLLPIILLLGCDDAANVASRNVSKASDNFEVQRRFIFYNGITGEYILTIEGLCSKDNSSTENTLGVICKVGPDEYKKHMLGLSDNVTWFMEQMSPAKVSTDNYRVTFKPSVIIPDIRVQ
ORF030	17471	17908	+	Cytidine deaminase	cytidine deaminase [Serratia phage Serbin]	YP_010774429	3.87366e-51	58	atgagaataaccagacaagagatgatgaggaagattgcttatgtcattgctgagagaagtacctgttacaggcttaaagtcggagccgttatatcttatgatggacgagtcatctcaacgggatacaacggtagtcgtccaggccatagtcattgtacccccgagacttgtaatcctggccatagatgtactcgtaccattcacgccgaaaaaaatgccataaactttgctagactacagggtgtggaagacttctctaagatggaacttcatataacagattcaccctgtatggattgtgctaagtatatagtatcctcaggtattaagacagtatactatgatagagaatatagattaatggagtcaatagaatggttaagaagtcagggtgtaatg…	MRITRQEMMRKIAYVIAERSTCYRLKVGAVISYDGRVISTGYNGSRPGHSHCTPETCNPGHRCTRTIHAEKNAINFARLQGVEDFSKMELHITDSPCMDCAKYIVSSGIKTVYYDREYRLMESIEWLRSQGVMIVSYAKIHLPQE
ORF031	17845	20451	+	DNA polymerase I	putative DNA polymerase I [Serratia phage vB_SmaS_Opt-155]	YP_010774553	0	61	atggttaagaagtcagggtgtaatgattgtgagttatgcaaaaatacacttaccccaagaataagtgggataggtccaaaagatgctaaaatatttatcataggtgatgcgcccaactttactgaatctaagataaactcatatggtcaaggtaattcacaccgtttactgagtcagctattaaatgacactggtgtggatataaaggaatgttactacacacccgtagttaagtgccctaagggtgataatggtaaaatatccgctcaagccatgaaagcttgtaagaaatatttagaagaagagttaagtattataaagccagagtgggttatagctttgggtgctaacccattaaagtctttaactagaaccactaagataactgaagtacacggt…	MVKKSGCNDCELCKNTLTPRISGIGPKDAKIFIIGDAPNFTESKINSYGQGNSHRLLSQLLNDTGVDIKECYYTPVVKCPKGDNGKISAQAMKACKKYLEEELSIIKPEWVIALGANPLKSLTRTTKITEVHGTVIKHKEGFKLFPALHPAMSLRDQRHWEAIQFDFRMFGKHLSGEDKVEHNLKYVWVKKKISLPKIIARIKKGEDFSFDLETNGLNMRLKTSEISVSVIGFMDKVYVLDHQALGQITMSKFWKKLSYICIDYDYEIATANGKFDQLWLYFSYGVRMDNTFDVNLAAHLLDENSPNGLKINARVALEMENWDVDVLVKKGQVSTPAQKKKQIKYAAWDGYATLRLMNLRKKQLKEDNALWNLFKWETMPASNAYFTMETNGVVIHQER…
ORF032	20435	21430	+	Cas4 family exonuclease	Cas4 family exonuclease [Serratia phage vB_SmaS_Opt-155]	YP_010774552	7.55887e-157	71	atgacatccctttttaaaatatcccactctaaagctaaagtaggccgtagatgtcagatggcttattactataaatacatacttaagttaaaagccaaagctaagtcaaggcctttaatgataggttctttagtacatgaatcaatagagtcctatattaagactggtcactatgcccacttatttgatgagtttaggcaaaagaccttcagtaaattaaacgtagaggaacaagcgcttaatactgatatagtagacttatgtaaagtattggttaggggttgggtaaataggtggattaatggcccgtattatatgatatgggtggagaaagaattcgaaataaagttggaatcaggtttagtatttattggtaaaattgatggcaggtgtggagag…	MTSLFKISHSKAKVGRRCQMAYYYKYILKLKAKAKSRPLMIGSLVHESIESYIKTGHYAHLFDEFRQKTFSKLNVEEQALNTDIVDLCKVLVRGWVNRWINGPYYMIWVEKEFEIKLESGLVFIGKIDGRCGEKSSSREWLIEHKTCKRMPDESIRMYDIQTPLYTSTLPEIGEKPVTGVIWDYVRTKMPAIPEVLKSGELSARKNIDTLPEIFMREISRHGLNPKAYSDTIKSLNDESFYRRIPYQVSKHQSKRLREELIITSHYLQELETKKDYCRNLTRDCSWCDYKDLCYAELRGDDTSYLMKHNFEVRDEKAKEESRDIVESEAGE
ORF033	21375	22220	+	Sak4-like ssDNA annealing protein	nucleotide-binding protein [Serratia phage vB_SmaS_Opt-155]	YP_010774551	8.90133e-137	70	atgaaaaagccaaagaagaaagtagggatattgtcgaaagcgaagcaggtgagtgaactatcagatgaaggtttaacctgtttattttatggtaggagtgggacgggtaagactactttgtgtggctcattccccacacctatattgatattggatatgggtgaacgtggtactgattcagtatcagacattaagcatctagaggtactaagagtaaatgactgggatgaactagaggaaatatattgggaactaaaggatggtgaccataattttaagtcagtgatactggatgctctacctggtgtacagcaattagctataaaccaagctaaacatattgcccgtaagaaacctgaagatcaaacttcacagagagacatgggggaagccactaag…	MKKPKKKVGILSKAKQVSELSDEGLTCLFYGRSGTGKTTLCGSFPTPILILDMGERGTDSVSDIKHLEVLRVNDWDELEEIYWELKDGDHNFKSVILDALPGVQQLAINQAKHIARKKPEDQTSQRDMGEATKLMLTWLYNYRDLKEGGINVAYNAHDRIRETDSDDDDAISPEVGPNIMPGISKALMGAVDVIGVTFIRVEKEKKKIGVATKRNVDYCLRIGPHEIYNTKIRVPKNRIIPELIVDPTFDKIVSTMKGEPLTPKKSTGKRLSKNKLKKGTK
ORF034	22220	23053	+	Unknown	hypothetical protein QJV44_gp36 [Serratia phage vB_SmaS_Tlacuache]	YP_010774482	1.47307e-63	52	atggctaagaaagctaaagcatctaagaaatcaaatgtattaaacgttaactttgaaggtgtagagtcttcaggtaaacatcctgaaggtcgttttgtttttgctgtagatgaggtggaagtacgtaactctaccagctcgggtaatgactacctaagcttcaagttaaaatccaccgaaggtgtggttttctataacgcctctttagcttctcatgctttatggaactttaagaacttccttgaagcggctggccaggatgtacctgatggtgagatggagattgacctggatgaattgaaagagctggaagtaggcgctgaaatcatccacgagaaatatgaaggtaagactcgttcagttgttgcagagatagttcctgttgatgatgtagaggga…	MAKKAKASKKSNVLNVNFEGVESSGKHPEGRFVFAVDEVEVRNSTSSGNDYLSFKLKSTEGVVFYNASLASHALWNFKNFLEAAGQDVPDGEMEIDLDELKELEVGAEIIHEKYEGKTRSVVAEIVPVDDVEGESSTEDDEGDEGDEPTYESVQEMDLDDLLELAKENDIKVSKKQQKKIDELRDFICEQLELEEDDDSEDGEEEDHTYESIQEMDSDDLDEVCEENDIKVTAKIKKKLALYRNAVCEALELEEEEEEEEEEEEAPTKGKKGSKSKK
ORF035	23299	23153	-	Unknown	no significant similarity				ttgtttcgatggagtaataataccatacccataattaatctcaataggagtaaccgaaaaaagccagagatttttagtctctggcttaaggttacagcgctatcaggtcatcaaagacaatttcccattcttcattatctgaagtag	MFRWSNNTIPIINLNRSNRKKPEIFSLWLKVTALSGHQRQFPILHYLK
ORF036	23274	23648	+	Rho termination factor N-terminal domain-containing protein	hypothetical protein P21_00045 [Clostridium phage P21]	UYE91022	2.53293e-05	37	atggtattattactccatcgaaacaaatcaatgaaggaattaaaaatgaaaaacttaaatgaattgaatgttgctcatctacgtcaattggccaaacgtgaaaaagtatccggttggtggactatgaccaaggctgatttaattaaagctcttacccctaaagcttcgctggcagatgaagctattgaaggtgtgaagtctcttaatattaacttctccactaatgaagttaccctaaagatgatttgtgaaataactcacaccactcctaagaatgccaggaagatgctccgtaaaacgtttggtgctcaacatagacgttgggtgtttgataatgaagaggcaaaaagaattgctaacctgctaatagcataa	MVLLLHRNKSMKELKMKNLNELNVAHLRQLAKREKVSGWWTMTKADLIKALTPKASLADEAIEGVKSLNINFSTNEVTLKMICEITHTTPKNARKMLRKTFGAQHRRWVFDNEEAKRIANLLIA
ORF037	23656	23895	+	Unknown	hypothetical protein [Pantoea]	WP_136546051	0.00418299	36	atgaatataaaaatacttaaaagggcggagaacgccctgttagattattcgttggggttgataaccgctagtcgtttaaagcattttaaggatgtcagggttattaggttaggtattgagtataggttagtatcttttaatagaggtaagacttttgagataatgtcccatagtgagtacgataaacatatcaacaaaagaaaagcacatgttgcaggtagtaggcggagggcaagataa	MNIKILKRAENALLDYSLGLITASRLKHFKDVRVIRLGIEYRLVSFNRGKTFEIMSHSEYDKHINKRKAHVAGSRRRAR
ORF038	23972	24361	+	Unknown	hypothetical protein BI036_gp120 [Morganella phage vB_MmoM_MP1]	YP_009279977	1.14245e-14	36	atgaaccacactaaacttcaaaaatatgttaacttagccataaataacagttctactgcagaagcttctacagctgctcgtatgttcttcaaaaagcttaaatcacttgacatgaagtttagttctaaaacttggggtttaaataaggatcaggcagtacatttaatgaaattaggtaatgtacaaatcaaaggtactaaacctgaagaaccaaaaaatattggtgaagatattattactcttgcggagatgtgttcatcattaaatatgacaccatctaaagctagacgtattttaagaaaaagatttggtaatgcaaaaaggtgggcatggaatgttggtcacgatgctgacctaattaaatcttacctgagttcttttattaaataa	MNHTKLQKYVNLAINNSSTAEASTAARMFFKKLKSLDMKFSSKTWGLNKDQAVHLMKLGNVQIKGTKPEEPKNIGEDIITLAEMCSSLNMTPSKARRILRKRFGNAKRWAWNVGHDADLIKSYLSSFIK
ORF039	24375	24623	+	Unknown	no significant similarity				atgacgctcattacttacccagttaatccaccttcaactgtaactaggacctttaatttttatcaatcagtaaccctgaccatgtctaggtatgctgattgtaggtttaacctatgtgaggcagctcaacaaattgaagaaaattaccgttggatatttggcaagcaccgaactatagagtctatatccgatatgtttaaccataaagatataagaggttttttaaaattatcagctattaatcgttga	MTLITYPVNPPSTVTRTFNFYQSVTLTMSRYADCRFNLCEAAQQIEENYRWIFGKHRTIESISDMFNHKDIRGFLKLSAINR
ORF040	24674	25369	+	Unknown	hypothetical protein QJV43_gp39 [Serratia phage Serbin]	YP_010774419	6.47426e-45	38	atgaaaaatgtaaaaactaccaccatacatgaaatagctaaagccgctggtataaaaaatcttaagtcaaaaggacgtacccgggaagcaattatccaggaagttattgaagtaaaaggttggagtaaatatgatgaggctacattagccttcttgtttaatggtggtgaaattaaacaatgtagggaccaaactaccgataagcctcctctaggcaatcaatcctcggctggtatatcaaaacgtaaaggcaagactgagtttgataaacgggctgatagccttattcattttgtgaatacccatataaaagtaaacagtgatggtgatggtgttgccttagagaaattcttaagcgactgtgggttatggccagttgatagtgataccatgatatgg…	MKNVKTTTIHEIAKAAGIKNLKSKGRTREAIIQEVIEVKGWSKYDEATLAFLFNGGEIKQCRDQTTDKPPLGNQSSAGISKRKGKTEFDKRADSLIHFVNTHIKVNSDGDGVALEKFLSDCGLWPVDSDTMIWGEGGLYKMVMDFGLRPKIKDDVEDKPEPKLKTKKEPKLKGDRHTVSKDGLISLSSLCEKYGIDGKVARRKLRTKMTKPDAGWHFTPSEEKDILAIITK
ORF041	25406	25708	+	Unknown	hypothetical protein QJV44_gp31 [Serratia phage vB_SmaS_Tlacuache]	YP_010774477	4.59633e-13	38	atggagtatagtactaaggtaaaaaggtctcatggtgtaaccgaaattaggttaataataagggtatctgaagaagaaataacaggtgtgaataagatagctgatgatgtacattgtaatgtggacactatcaaacagcatgattttgaattgtccttagcctatgctaggagtttttgttacttcgtttccctatggaatatgaagaataaacctaaaatgataccacatattaataatttaatatttaaccgtaaaagacttaaccttaaaccttctaaaaagaaacggaggaagaaatga	MEYSTKVKRSHGVTEIRLIIRVSEEEITGVNKIADDVHCNVDTIKQHDFELSLAYARSFCYFVSLWNMKNKPKMIPHINNLIFNRKRLNLKPSKKKRRKK
ORF042	25705	27738	+	DNA helicase	hypothetical protein QJV44_gp30 [Serratia phage vB_SmaS_Tlacuache]	YP_010774476	0	62	atgagactagggctgggtaaatcccgtggttttgtattaacaggtgatatgagagaactattaagggcctccacatggccgggtgctatatggagaaaaaaggaagattccataaggatgcctgagtcagtagctacttggaaattcctcaataataaggatttagaggtatcagtgggtgctaaacataaactaagagaaataggtgaaaattatagaaaggcccgtaaagaactaaagatcgctgagagaaaatataaaaccactggtgagactggtatacccgtaccattaaagaccttaccttatgaacatcagataagagcttttggtttttgttcttctataaatggtgcggggttattcgcagaacaaggtactggtaagacccttgtagcc…	MRLGLGKSRGFVLTGDMRELLRASTWPGAIWRKKEDSIRMPESVATWKFLNNKDLEVSVGAKHKLREIGENYRKARKELKIAERKYKTTGETGIPVPLKTLPYEHQIRAFGFCSSINGAGLFAEQGTGKTLVAIAVVGERYVNNLVERVLVVTPKMVRQVWPSQLLTHADYPWVASINKKPPYKGDPLCREDLPCQYWIVSYDSVKGLAKDIKKWKPDQIIFDESHRLKNRDSKRYKSCRDITAKIRYKLLLTGTPIGKCISEAWSQYHLIDKDIFGTYSSFKSRYLKMGGYMSHSVVGYDNTEEFYGKFHSKSFRVTKDECLDLPPLSYQRIYVEASKKATEQYNNFASELWMDTKVGEVTSPGAAVTSMKLRQIAGGSVKTDSGNVAKVNDEKLSAF…
ORF043	27780	27911	+	Unknown	no significant similarity				atgatatataaaggtcacgtggttgctaccaccaccggtaatgatatcgatggtatgaaattaaaactcttctacagtcacttcaatttacctgaaccaggtattattcataaaaagaaacggaaggcttaa	MIYKGHVVATTTGNDIDGMKLKLFYSHFNLPEPGIIHKKKRKA
ORF044	27952	28338	+	Polyphosphate kinase	hypothetical protein [Yersinia mollaretii]	WP_289817352	6.13767e-35	53	atgaaagaattagatagtttcactgtagagaggctggaagagattctgaattttgacctgccccgacatccggcagcgctggaagaaattgtggcactagcccgaatcgcgttagctgcaaagagtgctgagcccattgctatagttgtatcaaagtatggtgacccggaagcatttggtgaacgagaacttaacctcctagcggatataaataaaatgccttatgggatgcctctatttacctcatacaaaccggggatattacctagacatactttctcaatgttggtaaatgaattaagggatgcccctcctattggttgtaaacgggagttgattgtgggtattttaagtaaatataatatactccctgagtcagtggaataa	MKELDSFTVERLEEILNFDLPRHPAALEEIVALARIALAAKSAEPIAIVVSKYGDPEAFGERELNLLADINKMPYGMPLFTSYKPGILPRHTFSMLVNELRDAPPIGCKRELIVGILSKYNILPESVE
ORF045	28341	28781	+	DNA helicase	hypothetical protein QJV43_gp35 [Serratia phage Serbin]	YP_010774415	2.24911e-42	53	atggaaagtaacctttataaaagattatgtaccgccacacctggattccattggcagcgtcatgaagataaactagttagtggtatacccgattgctcctatggcttctatcaagtatgtggctgggttgaattaaagacttatgataattggcctaaagatattgagaaaccccttaaatggtctgatttaaaacctgaacaggttaactggttaatggctcgcggtagaacgtgtggtcaatgttatatacttttagaggttggtactgatccacggacttcagaatggctattgattagttggaaacatctacgtaagataaggcagtacaatagagttaagttaaggagggtagcttccatacatggtattggccctatctctaaagatatcatc…	MESNLYKRLCTATPGFHWQRHEDKLVSGIPDCSYGFYQVCGWVELKTYDNWPKDIEKPLKWSDLKPEQVNWLMARGRTCGQCYILLEVGTDPRTSEWLLISWKHLRKIRQYNRVKLRRVASIHGIGPISKDIIKVLIQRDTPCGVG
ORF046	28783	29061	+	Unknown	hypothetical protein QJV43_gp32 [Serratia phage Serbin]	YP_010774412	2.51753e-15	36	atgataacagcaatagaagcaagagtaatatgttcccgtaaacaggagtgcagtaaagtactagaatacataggtagtcaaattaaaatatgtgctagtaatggcttagttgactataatatttaccacgatgacttcataaggaaatttaacctcaggcacctatcacatccacaattggaagatttggtaagagatacatgtcttaagttaactaacttaggttttgaagttaaagcatataagaataaaatttatattacttggagtatagtatga	MITAIEARVICSRKQECSKVLEYIGSQIKICASNGLVDYNIYHDDFIRKFNLRHLSHPQLEDLVRDTCLKLTNLGFEVKAYKNKIYITWSIV
ORF047	29058	29600	+	Exonuclease	hypothetical protein QJV44_gp23 [Serratia phage vB_SmaS_Tlacuache]	YP_010774469	1.12501e-28	39	atgacccatattatgattgatattgagggtatgaataaactgccatcagcccataagactaggattatgcaggtagctgctgcacctttcgatgaactgggtgtattaagtttacctacatttaatcaatttgttaatttagaggtactcccttggactgaggataaccccgaaactaaagaatggtggaaccatcagcctaactattcagacatgattaactatcagacagaacgaggtatcactgctagggaactatgtttaaagctgaatgactatatcaggggtatagaattagaatttggtgaagttacattatgggcctgtcaccccgagtatgatatcactgcaatatattcctatatggaggcttttagtatagaacctgcatggatgttt…	MTHIMIDIEGMNKLPSAHKTRIMQVAAAPFDELGVLSLPTFNQFVNLEVLPWTEDNPETKEWWNHQPNYSDMINYQTERGITARELCLKLNDYIRGIELEFGEVTLWACHPEYDITAIYSYMEAFSIEPAWMFYKVKDYATVRDRYKEALPRLPVTHWAHEDVLRQIKLLNKCCQLGWSL
ORF048	29610	30071	+	Rz-like spanin	hypothetical protein [Caudoviricetes sp.]	QHJ82093	5.71258e-29	42	atgtataaactaatagcattaataataggctcatgtttagtctctggctatatagttaattcacactggagcaataaatggttggaacgggatttatccgatagtaaacttagggaaaaacatgttgaggaacttaggtctattgaacatgattgggctgataagttcactgatattaactactggtatcaaaaacaattggagaaaaataagagtgaatctgataagactattgccgattatcatgctggtaatctccggttgcgccaacaactcacatgcaccattggagtcatgtccaactctacctctcctggacaaatcgctgatggagccagtaagtgtggacttcaagaaggagatgtcgagtttcttgttcgatactctgagcgagcccaa…	MYKLIALIIGSCLVSGYIVNSHWSNKWLERDLSDSKLREKHVEELRSIEHDWADKFTDINYWYQKQLEKNKSESDKTIADYHAGNLRLRQQLTCTIGVMSNSTSPGQIADGASKCGLQEGDVEFLVRYSERAQGVVIKLQKAQSLLKVIYGHE
ORF049	30058	30156	+	Unknown	no significant similarity				atggccacgagtaatcgtggcttttctttgggaataccattgagactaatacataaggatggtatactaatctcgtcgaaacaagaatgttttgactaa	MATSNRGFSLGIPLRLIHKDGILISSKQECFD
ORF050	30172	30588	+	Unknown	no significant similarity				atgggtaagaaaatactagcaatatcattgggaacgtgtgcaatcgtgggtgctttatatctagcgggctcaccgataggttctcaggtcaggaactatatgtatgttatggattggcaagataccataaaacataagggactgaaggatatgtcagtggggtataattggtctgatgatatgattgaggtaacggtcaaaggtacaggtactgaagataaaatgtccggtatgaatgccttagtacccggcatagtagataaagcatttagacaagaagctattaagaaagcatgtcgagggccccttggcgttgaagccatgaaacgtggtgctagttttaagtatctgttaaaacctattgatagtaatgtgtcattgactacagcaataatcacg…	MGKKILAISLGTCAIVGALYLAGSPIGSQVRNYMYVMDWQDTIKHKGLKDMSVGYNWSDDMIEVTVKGTGTEDKMSGMNALVPGIVDKAFRQEAIKKACRGPLGVEAMKRGASFKYLLKPIDSNVSLTTAIITLEDCK
ORF051	30585	30914	+	Unknown	hypothetical protein, partial [Escherichia coli]	WP_258148142	2.39458e-10	39	atgaaagtcaatactaaattaatagtaataggtgctatatttgtggtagctataaccttttatagtaccacctcacactctatgcctaaagatgctcaacatatttctaggattgattttgactgtaagggattaaggggtgtatcttttagggaggatggttctctaactataaatggtaagagttttaagttggagggaggttataatgaagaactctattttgataataaagtagaattgattggtaagattgatggagaggagttatattttgataaaagccagattaaatataatggtaatctttatcgttgtaatgttaaatag	MKVNTKLIVIGAIFVVAITFYSTTSHSMPKDAQHISRIDFDCKGLRGVSFREDGSLTINGKSFKLEGGYNEELYFDNKVELIGKIDGEELYFDKSQIKYNGNLYRCNVK
ORF052	31609	31025	-	Phage tail fiber, tail fiber assembly protein Tfa	tail fiber assembly protein [Escherichia coli]	EHR8746667	1.36353e-49	46	atgtttgacatgattgagaacccacgtaccattaaagtatatagttacctatcagatactaaagaatatataggtccatcagatgcttacatagcaccatggacaggtttgcctgctaactctacggatatagctccttcttctgaagcaccagatgggttcgttttagtttggaactccctggcaaacaactggactatcctggaagataataggaagactaccatctatagagttacggatgcctcacctctttatgttgaactactggggcccatacctgatggctataccactttggtacctggtgtggaataccccacctggaatggtaattcttgggtaagtgatgattcaaaaaaattaaaagtagaaatggataataataagaaacttaaa…	MFDMIENPRTIKVYSYLSDTKEYIGPSDAYIAPWTGLPANSTDIAPSSEAPDGFVLVWNSLANNWTILEDNRKTTIYRVTDASPLYVELLGPIPDGYTTLVPGVEYPTWNGNSWVSDDSKKLKVEMDNNKKLKEDLMDEASQCIDTLLDATDPDIMGDDINPDDVTLLKIWKQYRVLLSRVDINNPNWPNLPSA
ORF053	32635	31622	-	Phage tail fiber	tail fiber protein [Cronobacter sp. EKM101R]	KAF6596763	2.7911e-71	44	atgactacctttattaaaacaccctttgctgactctggcgatagggatgaagtacccgcaactgacccagctggcggtgttaactggtcccaaggttatcccgcggattattctaaagaccctttaacggacccctccgctaagagaataggccggggaagttttaacaccttactaaacaccttatctacagctataaacgagattcaaaaaggaggtatagcaccatttatctctacggctgataatggtggctcacctttttcatatggttcaggggctatagtaataaaagacggtgtggcttactattcattaacttcaggtaacacccagacacccccttctgcaaactgggtacctctcctaaccgctaatgacggtacaggtgtacccatc…	MTTFIKTPFADSGDRDEVPATDPAGGVNWSQGYPADYSKDPLTDPSAKRIGRGSFNTLLNTLSTAINEIQKGGIAPFISTADNGGSPFSYGSGAIVIKDGVAYYSLTSGNTQTPPSANWVPLLTANDGTGVPIGVAMAWPSDTPPNVNYAIMAGQSFSTTQYPRLAIAYPSGILPDMRGQVIKGKPSSGRSILSLESDGIKSHNHTGNVGSTDLGTKTSSEFAAVGATTTTFDYGNKGTSAPGDHAHNIKLYANESVDGGVVPNGALPNYNGNVVTDPGGNHTHTVAIGAHNHTVTIPAHTHTVAIGAHNHTVTIDSSGGTENTVKNIAMNYIVYMA
ORF054	33294	32632	-	Phage structural protein	DUF2612 domain-containing protein [Escherichia coli]	HAW1738206	1.76678e-87	59	atgaggatacaggagttagattttagtgtagatattttaaaggtattaccctggcaatccgactccagtacaaacttaaggagtttgttagataagaaagccctatggtaccaaaataatcagagtaagttttggagtgattgggagagagatgtttttaatctttatactgctaataagtttggcttaaatgtatggtccataatattagaattacccctatattctaatgagtctcaagttagtccacccgactacccggcctttgggttcgctgactttgggttaaactttgataatagtaattttgctactgaccggagcttaataactaacctaactattgaacaaaggaggcaattattgatattgaggtggagaaatatcaccggtagtggt…	MRIQELDFSVDILKVLPWQSDSSTNLRSLLDKKALWYQNNQSKFWSDWERDVFNLYTANKFGLNVWSIILELPLYSNESQVSPPDYPAFGFADFGLNFDNSNFATDRSLITNLTIEQRRQLLILRWRNITGSGTMSDINKTVFDVFGGIVYVLDGLNMELQYIFLEVLSDTMMTLLKDYDILPRPSGVKINILVKPTDVFGFDPYGINFDQLHSQFGSTK
ORF055	34502	33291	-	Phage baseplate J/gp47 family protein	baseplate J/gp47 family protein [Scandinavium goeteborgense]	WP_125353985	5.91249e-177	63	gtggcagtgtataattttctctcaccagaaggtgtaatagtacccgatacttccgagatattagttaatactaacacggaatggttggatacttttgggttggatactgaccttaacccagagtctccccagggtatattgatagcttcagatgttgcagttcgttcagaggtagcagcaaacaatgctgctatagccaatcaaataaaccctaactatgctgggggagttttcctagatgatatttggtcacttactgggggcagtaggagaccagcaatatttaccctagtagataacgttttactgagcgggatacccggtgtggtaataccttcaggctctagaaggagaactactgcaggtggcctatttcaattaatatccacagtcacttta…	MAVYNFLSPEGVIVPDTSEILVNTNTEWLDTFGLDTDLNPESPQGILIASDVAVRSEVAANNAAIANQINPNYAGGVFLDDIWSLTGGSRRPAIFTLVDNVLLSGIPGVVIPSGSRRRTTAGGLFQLISTVTLNNSGTGVGTFQALEAGPIPCAAHSLTVPVPGYTSIGWETSDNPDDGRTGQLQQSDLSVRQERNQTLGLQGRSLAESVWSNVRALPGVRSLTFRENYTKLDTTIDGIFLLANSVWLCVDGGIDGDIAEALYRTKSGGANWNGSVSVDYRDPIFGQNFPVKIDRPSAKNMMVKVTGRVAGTITGNPVGLVKQALVDYANGLSINGEPGFVIGEDVSPFELASASNAAVPNVFISKVEIATESATPTWSVSTLEIALNEKAYLTVDNVQ…
ORF056	34839	34489	-	Phage baseplate wedge protein	hypothetical protein [Escherichia coli]	HAW0896338	3.042e-33	52	atgagatcattagctactaatagtgataacgatatctatttcggggcagacggtaatctagccattatatatgacttaccagctgtagttcaagcatgtgagcatgctagtaaagtcttactgggtgagttaccatatgcccagttaaggggtattaagttctttgatgtgggttttacttcttcaccagaccttggtctatattcatcacaactaatatccatcctaaagactgtgccccatgtagaggaaataacgtcccttacttttaagaggaccgggactacgcttcaatatgaagcaaccatagttactgaatttggttcggaggtgataagtggcagtgtataa	MRSLATNSDNDIYFGADGNLAIIYDLPAVVQACEHASKVLLGELPYAQLRGIKFFDVGFTSSPDLGLYSSQLISILKTVPHVEEITSLTFKRTGTTLQYEATIVTEFGSEVISGSV
ORF057	35489	34836	-	Phage baseplate spike protein	Gp138 family membrane-puncturing spike protein [Citrobacter portucalensis]	WP_267387606	1.80115e-102	68	atgctaaatcaaaatagtccttctcgtaaacctggtgaaggctcagacctatcagatgtattaggtctagctataagaaaagaattattagacatggaggatatgttaccagcttcaatagtatcctatgaccggctaaggaatagagctcaagttagtatattgtactcagtaactatgacggatgggtctgttaattcaatgtcagccccagcagaaatacctggtatggtatttggtggaggtggtattgtattaacctttaacctacagccgggggatttaggttggattaaagcttctgatagagacctatcattatttcaacaatcatataaggaggagccagggaacacacctcggatacattgttttgaagatggggtattcatacccgat…	MLNQNSPSRKPGEGSDLSDVLGLAIRKELLDMEDMLPASIVSYDRLRNRAQVSILYSVTMTDGSVNSMSAPAEIPGMVFGGGGIVLTFNLQPGDLGWIKASDRDLSLFQQSYKEEPGNTPRIHCFEDGVFIPDVMKGFIPVDNGATCLQTMDGSTAIAIKQDSIVLSVGSLVFKLTPDGVESNKPITAPQFTDGTINTIGHVHSNPEGGNVGPMKNP
ORF058	36345	35473	-	Phage baseplate protein	hypothetical protein [Escherichia coli]	EHS0230711	7.84592e-143	65	atggacaatagaatattaaaagtgggtgtggagataaatggtgagctattggtatatagtggtgctaacatagttgccaagataaataagtccacagattctaaacagaactcatgtgaagtagttatatctaacttacttaaaagtactatagactatttagttactgagtcatcgccatggaaccctaaccctaatcctaaattactaacaataatggcgggcagagactccactggtgaagataggatatttgttggtgacattaccaatgctatacccaccatgccccctgatagaaacctaaccttaaaggctaatactcaagatggtgctaaatataaatggacatctagatcatcacctagaaccatacagctatcaaaactatgtgatggt…	MDNRILKVGVEINGELLVYSGANIVAKINKSTDSKQNSCEVVISNLLKSTIDYLVTESSPWNPNPNPKLLTIMAGRDSTGEDRIFVGDITNAIPTMPPDRNLTLKANTQDGAKYKWTSRSSPRTIQLSKLCDGIARDYNLRLKFEATDKTISNYVFNGPLAKQVKKLELVGDIDCYIDDEVLVVKDFGKGLKGVVPLIASTTCMIGTPSVDDKGVKVRILFDPNFKLGDQVEIRSEVNPSINGQYVIYNMAYSLANRSVEWYIDLSCNNDNIKSIAAKREASRKKDAKSK
ORF059	36658	36335	-	Unknown	hypothetical protein [Scandinavium goeteborgense]	WP_125353981	6.77356e-34	58	atgagacagatagcccttagagatgtaccgagacaatctttttctattgtgttggatgactccttatatagtatagccattaaagaatgtagtggtatcatggctgctactattataagggatggtattacactaatatctaatagacgcataccagcgggaatgttcgttatacccttcccctatttagagtcaggtaattttgcatttgttaccgataatgatgagttaccctattataccaatttcttaactacaaatatttttgtatatttttctcctgaagaagtaatatccattaggagtagagtagatggacaatag	MRQIALRDVPRQSFSIVLDDSLYSIAIKECSGIMAATIIRDGITLISNRRIPAGMFVIPFPYLESGNFAFVTDNDELPYYTNFLTTNIFVYFSPEEVISIRSRVDGQ
ORF060	37266	36655	-	Phage tail fiber protein	hypothetical protein [Escherichia coli]	HAW1738200	5.07497e-72	58	atgagtaatgtactcactcaattaatggggtcagttagtaattatcaatcggtagcaggactctttaactcatctcttgcagtagatgtagtaaggataaccaccgctgaaggtaaacaactattcactttagccagagctattaaagctggtgtaaaccctgagtctgagctatttgaacatccactagaaactggcaataagataattgattttaaaatagataaacccatagtggtccaattaggtgtactaatacccactgaatcttatgagtctatctacaatgaaatacttcaagctaaaactttaggtactgagttagtagtgcagaccagggcaagtacatactccaatctaatcatacaagccatgccccatgaagagtcacccgattat…	MSNVLTQLMGSVSNYQSVAGLFNSSLAVDVVRITTAEGKQLFTLARAIKAGVNPESELFEHPLETGNKIIDFKIDKPIVVQLGVLIPTESYESIYNEILQAKTLGTELVVQTRASTYSNLIIQAMPHEESPDYGDTLAMSITLREVQWFNPNPESLPAKQVSANPKTGAKSDADTLKQGQQRPTDASQGTQKKAESILHGWYS
ORF061	39011	37266	-	Phage tail tape measure protein	hypothetical protein [Buttiauxella agrestis]	WP_115628206	5.98949e-131	40	atgagcgtcctcgattcgtttacattcttacttgcagctgatgagaagaaagctgtagacggtattaagaaagttggtactgagttcgacaaaactaaagagaaaggtaagaaatcaagtgaggagataggtgatgagttcgaggatgctggtaagaaggtaaacaccacatctaataagattagagaagctttaagtaaagctttctcaggaataccctcacaggtaacaagtaactttagtatggccagctccttaacagctattgctgccgctgcggggggtgctatagtagccgggttatctcttaatgcggtgctacaaaaacaagagtcaatattacagagagtaaatgacgcagctacactaggtgtggatataagtcaatatgatgctatg…	MSVLDSFTFLLAADEKKAVDGIKKVGTEFDKTKEKGKKSSEEIGDEFEDAGKKVNTTSNKIREALSKAFSGIPSQVTSNFSMASSLTAIAAAAGGAIVAGLSLNAVLQKQESILQRVNDAATLGVDISQYDAMGKAFELNGLDADGFRDSLFDLNEALGEAAADAESGKAKSFKTFGISLKDAAGNVKSADQALLELAGSMEKMTKQEAIFQIKALGITDNKTIDTLLKGRKALESQIALQKEKGVLDQKDADNAKAYKAATQELNSVMGSLTDSLAAMLLPAVTEVTKGFLAFFNFITEHKGFVVGALGAIAGIGVAKLIPMIKEVTLLMKLLKIETLIALWPFTLLAAVIIGLGLIIDDLWNYFTGGESIIGDLAAKFPMLKDAIEGLKIMVLSIGD…
ORF062	39576	39127	-	Phage tail assembly chaperone protein	hypothetical protein [Escherichia coli]	WP_258147969	2.61578e-79	77	atggccgacttacttaatccaaaagtggtgattgttgaagatcgtcatgaaaataaaattgagtatgtagtcggccaatttcccgctattgaaggccgggagattgccgctaagtaccccacttccattgctgcactagcaaaacaatgggaagagaaccagtacgctgaaaatgaaaagattatgttaaaggctatgggctatgttgagcgagtataccccgatggtaatattagattgaccactatggccttagtagataaccatgttcctgatgctgaagccttaatgagacttgagaaggagttacttgaacataactttagtttcttcgcaaagttcatgagctccatttcctccggcggtatgttgcagaatataatcaaattggttacctca…	MADLLNPKVVIVEDRHENKIEYVVGQFPAIEGREIAAKYPTSIAALAKQWEENQYAENEKIMLKAMGYVERVYPDGNIRLTTMALVDNHVPDAEALMRLEKELLEHNFSFFAKFMSSISSGGMLQNIIKLVTSTLTHSLQQSSKQTKQP
ORF063	40030	39581	-	Phage structural protein	hypothetical protein [Buttiauxella agrestis]	WP_115628203	8.17779e-79	73	atgcaagatacttccggcttcggtctatcaatacgtgtgattgcatcaaggactttcccaacgggatttactatcacagagttccccgatgatgttgacccttttgacctaccggcacttcagattaatgatgctgctatgggtttgaatggtgacttaattacctggtcaaaggcaaatccattaatatttgccctaggtgttatccccaagactgatggggataagaatatggcagtactatttgaagctaataggcctgctagaggtaaacgcccatcaaaggatgtaataaccattgtgggtacttacccggatggtagcaccatcatgttaagcaaaggtgtgatttacgatggcctgcctggtaattcagtggcatcttctggtagaatgaag…	MQDTSGFGLSIRVIASRTFPTGFTITEFPDDVDPFDLPALQINDAAMGLNGDLITWSKANPLIFALGVIPKTDGDKNMAVLFEANRPARGKRPSKDVITIVGTYPDGSTIMLSKGVIYDGLPGNSVASSGRMKSKPYNFRFEQLTKVEL
ORF064	41688	40174	-	Phage tail sheat protein	DUF3383 domain-containing protein [Scandinavium goeteborgense]	WP_125353975	0	66	atgagcatcaacataagaaagtacgtagatatcaccagcggtgtgggtgcgggaactagtgttaaggaacgagagttaatcctgcgtatctttactccaaatgttttagtcccagcggggaacgttattgaattcacaagttacgaagatgtagtaaatacctttggggtagaagctgaagaatctaaacgagcagcaaagtattttggttttatctctaaaatcattactcgggcaaaaaaaatatcttttgcacactacaccctaggtaccccggtatcacccaacttagttggaggcacagcacttacagtaatagctacctggaaggccattactgatggttcactaaaaggccaggtaggtactttattatttgacctatccggtatggatttt…	MSINIRKYVDITSGVGAGTSVKERELILRIFTPNVLVPAGNVIEFTSYEDVVNTFGVEAEESKRAAKYFGFISKIITRAKKISFAHYTLGTPVSPNLVGGTALTVIATWKAITDGSLKGQVGTLLFDLSGMDFSSASALADVAETIETKLQAVSGLATAVVTYDDVTQKFNATFNGVNPPAPVTIDSTTTSGTAIAGDLGWTAAKGMITSPGSAGGGVVPFVVEADEISDNYGSISFVGELSIEDYVEVCAWNTTQNVKYQVMVPVNQTNWSTWQTLLSSYSGSGLTLVADTNIEHDEDIPGIILGATDYNQRNASQNYMFQQVPGFSPKVDGTTEATKFDNVRVNYYGRTKSAGQSITFYQDGYLQGVGTSPTQMNTYANEQWFKAAATAQLLSLLLN…
ORF065	42262	41723	-	Phage tail completion protein	hypothetical protein [Citrobacter portucalensis]	WP_267387632	3.92506e-51	46	atgaataataaccagatggtaaaattgattcgtgatgttttaatgtcggggtttactgataaaggactccccattcgaaccaagcggtcctacagcagtgttaaaacatctgcccctaattcacctacgttattcattcatcgaatcaatacagaacgtgtgggctggcagtcaagaaatacccggataaacaattctcaacctgaaattgaaggtgaacaaaacctcattactactttccaggtgaatgctttggtcccatccatctcaccagaggacgagacactcgaggatatggatgctaatgattatttaaccatagcatctatgttacttcaaggccaggttatgaaagagacctgtaaatcattgggagtaaacatcctccccataaaaccc…	MNNNQMVKLIRDVLMSGFTDKGLPIRTKRSYSSVKTSAPNSPTLFIHRINTERVGWQSRNTRINNSQPEIEGEQNLITTFQVNALVPSISPEDETLEDMDANDYLTIASMLLQGQVMKETCKSLGVNILPIKPITQNWVQNENDNWEPEPMFEVSICHKEILTTKINKVTEFRSGIYGV
ORF066	42399	42259	-	Unknown	hypothetical protein [Escherichia coli]	HAW1738193	0.000107573	48	aatgcccatgcctcttcccgtggggaagatggtgaccagttcatatgggacttaaagctttggactatattagagccaactttctggatggaacaagatggctggacagagcaactagctgtatacgagggtccagcatga	NAHASSRGEDGDQFIWDLKLWTILEPTFWMEQDGWTEQLAVYEGPA
