# Supplementary material for: Biological and genomic characterization of three psychrophilic Y. enterocolitica phages
Source: Front Microbiol. 2024 Jul 11;15:1423610. doi: 10.3389/fmicb.2024.1423610 (PMC11269248; doi:10.3389/fmicb.2024.1423610)
Supplement: Supplementary Table 2 — Y. enterocolitica strains used in this study for the determination of the host range of the phages. Note: ++++++, strong lytic activity (single plaques obtained with 104 and 105 dilution), ++++, medium lytic activity (single plaques obtained with 102 and 103 dilution), ++, weak lytic activity (single plaques obtained with 10−1 dilution or an undiluted lysate), −, no lytic activity, GI, growth inhibition. [file Data_Sheet_2.xlsx]

## Sheet: Sheet 1
Strain ID	vB_YenP_Rambo	vB_YenM_P281	vB_YenM_P778		vB_YenM_P8		vB_YenM_P744
	RT	RT	RT	RT	28 °C	37 °C	RT
Bioserotype 4/O:3 (n=18)	n=5 (18)	n=18 (18)	n=18 (18)	n=3 (18)	n=4 (18)	n=0 (18)	n=18 (18)
38/17	-	+++	+++	-	-	-	+++
58/17	++	+++	+++	-	-	-	+++
168/17	-	+++	+++	-	-	-	+++
222/17	-	+++	+++	-	-	-	+++
01/18	-	+++	+++	-	-	-	+++
10/18	-	+++	+++	-	-	-	+++
25/18	+++	+++	+++	+	GI	-	+++
01/19	-	+++	+++	-	-	-	+++
13/19	-	+++	+++	-	-	-	+++
16/19	++	+++	+++	++	-	-	+++
22/19	-	+++	+++	-	GI	-	+++
26/19	-	+++	+++	-	-	-	+++
38/19	-	+++	+++	-	-	-	+++
46/19	GI	+++	+++	-	GI	-	+++
47/19	-	+++	+++	-	-	-	+++
52/19	-	+++	+++	-	-	-	+++
DSM 9676	++	+++	+++	++	GI	-	+++
Evira 595	++	+++	+++	-	-	-	+++
Bioserotype 2/O:5,27 (n=16)	n=5 (16)	n=16 (16)	n=15 (16)	n=12 (16)	n=10 (16)	n=1 (16)	n=16 (16)
21/17	-	+++	+++	++	+	-	+++
31/17	-	+++	+++	++	+	-	+++
41/17	-	+++	+++	-	-	-	+++
56/17	-	+++	++	-	+	-	+++
169/17	-	+++	++	++	+	-	+++
203/17	++	+++	+++	++	+	-	+++
77/18	-	+++	+++	++	+	-	+++
2/19	-	+++	+++	++	-	-	+++
25/19	-	+++	+++	++	-	-	+++
40/19	+	+++	+++	-	-	-	+++
63/19	-	+++	+++	++	-	-	+++
76/19	-	+++	+++	-	+	-	+++
83/19	+++	+++	-	+++	+++	+++	+++
86/19	+	+++	+++	++	-	-	+++
104/19	-	+++	+++	++	+	-	+++
DSM 11504	+++	+++	+++	++	+	-	+++
Bioserotype 2/O:9 (n=19)	n=19 (19)	n=19 (19)	n=2 (19)	n=19 (19)	n=16 (19)	n=7 (19)	n=19 (19)
235/16	++	+++	-	+++	+++	++	+++
133/17	++	+++	-	+++	+++	++	+++
134/17	++	+++	-	+++	+++	+++	+++
143/17	++	+++	-	+++	+++	GI	+++
155/17	++	+++	+++	++	GI	-	+++
208/17	++	+++	-	++	+++	+++	+++
218/17	+	+++	-	+++	+++	+++	+++
08/18	++	+++	-	+++	+++	+++	+++
14/18	+	+++	-	++	+++	-	+++
22/18	++	+++	-	+++	+++	GI	+++
04/19	++	+++	-	+++	+++	+++	+++
07/19	++	+++	-	+++	+++	GI	+++
33/19	++	+++	-	+++	+++	GI	+++
35/19	++	+++	-	+++	+++	GI	+++
36/19	++	+++	-	++	GI	GI	+++
44/19	++	+++	-	+++	+++	-	+++
60/19	++	+++	-	+++	+++	-	+++
71/19	+++	+++	-	++	++	GI	+++
DSM 11503	++	+++	-	+++	+++	GI	++
Evira 663	++	+++	+++	++	GI	GI	+++
Bioserotype 1B/O:8 (n=8)	n=0 (8)	n=2 (8)	n=0 (8)	n=0 (8)	n=0 (8)	n=0 (8)	n=0 (8)
06/13	-	-	-	-	-	-	-
128/16	-	-	-	-	-	-	-
196/16	-	-	-	-	-	-	-
197/16	-	+	-	-	-	-	-
198/16	-	-	-	-	-	-	-
201/16	-	-	-	-	-	-	-
142/17	-	-	-	-	-	-	-
DSM 27689	-	++	-	-	-	-	-
Note: +++, strong lytic activity (single plaques obtained with 10−4 and 10−5 dilution), ++, medium lytic activity (single plaques obtained with 10−2 and 10−3 dilution), +, weak lytic activity (single plaques obtained with 10−1 dilution or an undiluted lysate), −, no lytic activity, GI, growth inhibition.
