# Supplementary material for: Biological and genomic characterization of three psychrophilic Y. enterocolitica phages
Source: Front Microbiol. 2024 Jul 11;15:1423610. doi: 10.3389/fmicb.2024.1423610 (PMC11269248; doi:10.3389/fmicb.2024.1423610)
Supplement: Supplementary Table 3 — Phage resistance of the Y. enterocolitica 4/O:3, 2/O:9 and 2/O:5,27 isolates to the five phages. [file Data_Sheet_3.xlsx]

## Sheet: Sheet 1
Phage-resistant isolate (PRI-ID)	Species	Serotype	Resistance type	Rambo	P281	P5	P8	P9
PRI-01	Y. enterocolitica	O:3	A	-	+	+	n.a.	-
PRI-02	Y. enterocolitica	O:5,27	B	+	+	+	n.a.	GI
PRI-03	Y. enterocolitica	O:5,27	B	+	+	+	n.a.	GI
PRI-04	Y. enterocolitica	O:5,27	A	-	+	+	n.a.	-
PRI-05	Y. enterocolitica	O:5,27	B	+	+	+	n.a.	GI
PRI-06	Y. enterocolitica	O:5,27	A	-	+	+	n.a.	-
PRI-07	Y. enterocolitica	O:5,27	A	-	+	+	n.a.	-
PRI-08	Y. enterocolitica	O:9	C	-	-	n.a.	+	-
PRI-09	Y. enterocolitica	O:3	A	-	+	+	n.a.	-
PRI-10	Y. enterocolitica	O:3	A	-	+	+	n.a.	-
PRI-100	Y. enterocolitica	O:9	C	-	-	n.a.	+	-
PRI-11	Y. enterocolitica	O:9	C	-	-	n.a.	+	-
PRI-12	Y. enterocolitica	O:9	C	-	-	n.a.	+	-
PRI-13	Y. enterocolitica	O:3	A	-	+	+	n.a.	-
PRI-14	Y. enterocolitica	O:9	C	-	-	n.a.	+	-
PRI-15	Y. enterocolitica	O:5,27	B	+	+	+	n.a.	GI
PRI-16	Y. enterocolitica	O:9	C	-	-	n.a.	+	-
PRI-17	Y. enterocolitica	O:9	C	-	-	n.a.	+	-
PRI-18	Y. enterocolitica	O:9	C	-	-	n.a.	+	-
PRI-19	Y. enterocolitica	O:9	C	-	-	n.a.	+	-
PRI-20	Y. enterocolitica	O:9	C	-	-	n.a.	+	-
PRI-21	Y. enterocolitica	O:5,27	A	-	+	+	n.a.	-
PRI-22	Y. enterocolitica	O:5,27	B	+	+	+	n.a.	GI
PRI-23	Y. enterocolitica	O:5,27	B	+	+	+	n.a.	GI
PRI-24	Y. enterocolitica	O:9	C	-	-	n.a.	+	-
PRI-25	Y. enterocolitica	O:5,27	A	-	+	+	n.a.	-
PRI-26	Y. enterocolitica	O:9	C	-	-	n.a.	+	-
PRI-27	Y. enterocolitica	O:9	D	+	+	n.a.	+	+
PRI-28	Y. enterocolitica	O:9	C	-	-	n.a.	+	-
PRI-29	Y. enterocolitica	O:3	A	-	+	+	n.a.	-
PRI-30	Y. enterocolitica	O:9	G	+	+	-	n.a.	-
PRI-31	Y. enterocolitica	O:5,27	B	+	+	+	n.a.	GI
PRI-32	Y. enterocolitica	O:5,27	B	+	+	+	n.a.	GI
PRI-33	Y. enterocolitica	O:5,27	H	+	+	n.a.	-	-
PRI-34	Y. enterocolitica	O:9	C	-	-	n.a.	+	-
PRI-35	Y. enterocolitica	O:9	C	-	-	n.a.	+	-
PRI-36	Y. enterocolitica	O:9	E	+	-	n.a.	+	-
PRI-37	Y. enterocolitica	O:9	C	-	-	n.a.	+	-
PRI-38	Y. enterocolitica	O:3	A	-	+	+	n.a.	-
PRI-39	Y. enterocolitica	O:9	E	+	-	n.a.	+	-
PRI-40	Y. enterocolitica	O:9	C	-	-	n.a.	+	-
PRI-41	Y. enterocolitica	O:5,27	B	+	+	+	n.a.	GI
PRI-42	Y. enterocolitica	O:9	F	+	-	n.a.	-	-
PRI-43	Y. enterocolitica	O:5,27	B	+	+	+	n.a.	GI
PRI-44	Y. enterocolitica	O:9	C	-	-	n.a.	+	-
PRI-45	Y. enterocolitica	O:5,27	B	+	+	+	n.a.	GI
PRI-46	Y. enterocolitica	O:9	C	-	-	n.a.	+	-
PRI-47	Y. enterocolitica	O:3	A	-	+	+	n.a.	-
PRI-48	Y. enterocolitica	O:9	C	-	-	n.a.	+	-
PRI-49	Y. enterocolitica	O:5,27	B	+	+	+	n.a.	GI
PRI-50	Y. enterocolitica	O:9	C	-	-	n.a.	+	-
PRI-51	Y. enterocolitica	O:3	A	-	+	+	n.a.	-
PRI-52	Y. enterocolitica	O:9	C	-	-	n.a.	+	-
PRI-53	Y. enterocolitica	O:9	F	+	-	n.a.	-	-
PRI-54	Y. enterocolitica	O:9	C	-	-	n.a.	+	-
PRI-55	Y. enterocolitica	O:5,27	A	-	+	+	n.a.	-
PRI-56	Y. enterocolitica	O:9	C	-	-	n.a.	+	-
PRI-57	Y. enterocolitica	O:9	C	-	-	n.a.	+	-
PRI-58	Y. enterocolitica	O:9	E	+	-	n.a.	+	-
PRI-59	Y. enterocolitica	O:5,27	A	-	+	+	n.a.	-
PRI-60	Y. enterocolitica	O:9	C	-	-	n.a.	+	-
PRI-61	Y. enterocolitica	O:5,27	A	-	+	+	n.a.	-
PRI-62	Y. enterocolitica	O:5,27	B	+	+	+	n.a.	GI
PRI-63	Y. enterocolitica	O:5,27	B	+	+	+	n.a.	GI
PRI-64	Y. enterocolitica	O:5,27	A	-	+	+	n.a.	-
PRI-65	Y. enterocolitica	O:9	G	+	+	-	n.a.	-
PRI-66	Y. enterocolitica	O:9	C	-	-	n.a.	+	-
PRI-67	Y. enterocolitica	O:9	C	-	-	n.a.	+	-
PRI-68	Y. enterocolitica	O:5,27	A	-	+	+	n.a.	-
PRI-69	Y. enterocolitica	O:9	C	-	-	n.a.	+	-
PRI-70	Y. enterocolitica	O:9	C	-	-	n.a.	+	-
PRI-71	Y. enterocolitica	O:5,27	H	+	+	n.a.	-	-
PRI-72	Y. enterocolitica	O:9	G	+	+	-	n.a.	-
PRI-73	Y. enterocolitica	O:9	C	-	-	n.a.	+	-
PRI-74	Y. enterocolitica	O:9	C	-	-	n.a.	+	-
PRI-75	Y. enterocolitica	O:9	C	-	-	n.a.	+	-
PRI-76	Y. enterocolitica	O:9	E	+	-	n.a.	+	-
PRI-77	Y. enterocolitica	O:9	C	-	-	n.a.	+	-
PRI-78	Y. enterocolitica	O:9	E	+	-	n.a.	+	-
PRI-79	Y. enterocolitica	O:9	C	-	-	n.a.	+	-
PRI-80	Y. enterocolitica	O:5,27	A	-	+	+	n.a.	-
PRI-81	Y. enterocolitica	O:9	C	-	-	n.a.	+	-
PRI-82	Y. enterocolitica	O:5,27	A	-	+	+	n.a.	-
PRI-83	Y. enterocolitica	O:9	C	-	-	n.a.	+	-
PRI-84	Y. enterocolitica	O:9	C	-	-	n.a.	+	-
PRI-85	Y. enterocolitica	O:5,27	B	+	+	+	n.a.	GI
PRI-86	Y. enterocolitica	O:9	C	-	-	n.a.	+	-
PRI-87	Y. enterocolitica	O:5,27	B	+	+	+	n.a.	GI
PRI-88	Y. enterocolitica	O:9	C	-	-	n.a.	+	-
PRI-89	Y. enterocolitica	O:9	C	-	-	n.a.	+	-
PRI-90	Y. enterocolitica	O:9	C	-	-	n.a.	+	-
PRI-91	Y. enterocolitica	O:5,27	A	-	+	+	n.a.	-
PRI-92	Y. enterocolitica	O:5,27	B	+	+	+	n.a.	GI
PRI-93	Y. enterocolitica	O:9	C	-	-	n.a.	+	-
PRI-94	Y. enterocolitica	O:9	C	-	-	n.a.	+	-
PRI-95	Y. enterocolitica	O:9	F	+	-	n.a.	-	-
PRI-96	Y. enterocolitica	O:9	C	-	-	n.a.	+	-
PRI-97	Y. enterocolitica	O:9	C	-	-	n.a.	+	-
PRI-98	Y. enterocolitica	O:9	C	-	-	n.a.	+	-
PRI-99	Y. enterocolitica	O:9	C	-	-	n.a.	+	-
Abbreviation
n.a.	not applicable
-	no plaque formation
+	plaque formation
GI	growth inhibition
